# Supplementary material for: Human Collective Intelligence under Dual Exploration-Exploitation Dilemmas
Source: PLoS One. 2014 Apr 22;9(4):e95789. doi: 10.1371/journal.pone.0095789 (PMC3995913; doi:10.1371/journal.pone.0095789)
Supplement: Data S1 — (CSV) [file pone.0095789.s008.csv]

rounds	condition	sub_condition	session	machineSetting	subjectID	choice	score	payoff	rating
1	Group	frequency-only	1	1	1072195	25	3	84	0
2	Group	frequency-only	1	1	1072195	11	2	73	0
3	Group	frequency-only	1	1	1072195	6	2	103	0
4	Group	frequency-only	1	1	1072195	20	6	109	0
5	Group	frequency-only	1	1	1072195	30	2	106	0
6	Group	frequency-only	1	1	1072195	1	2	69	0
7	Group	frequency-only	1	1	1072195	8	2	91	0
8	Group	frequency-only	1	1	1072195	23	2	88	0
9	Group	frequency-only	1	1	1072195	16	4	167	0
10	Group	frequency-only	1	1	1072195	15	1	55	0
11	Group	frequency-only	1	1	1072195	21	3	95	0
12	Group	frequency-only	1	1	1072195	16	4	106	0
13	Group	frequency-only	1	1	1072195	21	3	142	0
14	Group	frequency-only	1	1	1072195	22	1	108	0
15	Group	frequency-only	1	1	1072195	9	4	98	0
16	Group	frequency-only	1	1	1072195	10	1	10	0
17	Group	frequency-only	1	1	1072195	21	3	59	0
18	Group	frequency-only	1	1	1072195	16	4	75	0
19	Group	frequency-only	1	1	1072195	20	6	183	0
20	Group	frequency-only	1	1	1072195	20	6	123	0
21	Group	frequency-only	1	1	1072195	20	6	121	0
22	Group	frequency-only	1	1	1072195	16	4	101	0
23	Group	frequency-only	1	1	1072195	20	6	84	0
24	Group	frequency-only	1	1	1072195	18	3	89	0
25	Group	frequency-only	1	1	1072195	13	3	119	0
26	Group	frequency-only	1	1	1072195	20	6	142	0
27	Group	frequency-only	1	1	1072195	16	4	71	0
28	Group	frequency-only	1	1	1072195	20	6	97	0
29	Group	frequency-only	1	1	1072195	20	6	121	0
30	Group	frequency-only	1	1	1072195	20	6	87	0
31	Group	frequency-only	1	1	1072195	24	1	47	0
32	Group	frequency-only	1	1	1072195	28	1	131	0
33	Group	frequency-only	1	1	1072195	28	1	15	0
34	Group	frequency-only	1	1	1072195	27	1	4	0
35	Group	frequency-only	1	1	1072195	20	6	106	0
36	Group	frequency-only	1	1	1072195	20	6	104	0
37	Group	frequency-only	1	1	1072195	20	6	196	0
38	Group	frequency-only	1	1	1072195	20	6	168	0
39	Group	frequency-only	1	1	1072195	20	6	204	0
40	Group	frequency-only	1	1	1072195	20	6	124	0
41	Group	frequency-only	1	1	1072195	20	6	148	0
42	Group	frequency-only	1	1	1072195	20	6	123	0
43	Group	frequency-only	1	1	1072195	20	6	179	0
44	Group	frequency-only	1	1	1072195	20	6	132	0
45	Group	frequency-only	1	1	1072195	20	6	82	0
46	Group	frequency-only	1	1	1072195	20	6	222	0
47	Group	frequency-only	1	1	1072195	20	6	77	0
48	Group	frequency-only	1	1	1072195	20	6	122	0
49	Group	frequency-only	1	1	1072195	20	6	205	0
50	Group	frequency-only	1	1	1072195	20	6	202	0
51	Group	frequency-only	1	1	1072195	20	6	142	0
52	Group	frequency-only	1	1	1072195	20	6	77	0
53	Group	frequency-only	1	1	1072195	20	6	131	0
54	Group	frequency-only	1	1	1072195	20	6	210	0
55	Group	frequency-only	1	1	1072195	20	6	119	0
56	Group	frequency-only	1	1	1072195	20	6	121	0
57	Group	frequency-only	1	1	1072195	20	6	207	0
58	Group	frequency-only	1	1	1072195	20	6	99	0
59	Group	frequency-only	1	1	1072195	20	6	96	0
60	Group	frequency-only	1	1	1072195	17	5	88	0
61	Group	frequency-only	1	1	1072195	20	6	99	0
62	Group	frequency-only	1	1	1072195	20	6	92	0
63	Group	frequency-only	1	1	1072195	20	6	173	0
64	Group	frequency-only	1	1	1072195	20	6	166	0
65	Group	frequency-only	1	1	1072195	20	6	211	0
66	Group	frequency-only	1	1	1072195	20	6	132	0
67	Group	frequency-only	1	1	1072195	20	6	124	0
68	Group	frequency-only	1	1	1072195	20	6	187	0
69	Group	frequency-only	1	1	1072195	20	6	206	0
70	Group	frequency-only	1	1	1072195	20	6	97	0
71	Group	frequency-only	1	1	1072195	20	6	101	0
72	Group	frequency-only	1	1	1072195	20	6	88	0
73	Group	frequency-only	1	1	1072195	20	6	152	0
74	Group	frequency-only	1	1	1072195	13	3	41	0
75	Group	frequency-only	1	1	1072195	20	6	102	0
76	Group	frequency-only	1	1	1072195	20	6	176	0
77	Group	frequency-only	1	1	1072195	20	6	136	0
78	Group	frequency-only	1	1	1072195	20	6	79	0
79	Group	frequency-only	1	1	1072195	20	6	181	0
80	Group	frequency-only	1	1	1072195	20	6	81	0
81	Group	frequency-only	1	1	1072195	20	6	113	0
82	Group	frequency-only	1	1	1072195	20	6	209	0
83	Group	frequency-only	1	1	1072195	20	6	193	0
84	Group	frequency-only	1	1	1072195	20	6	212	0
85	Group	frequency-only	1	1	1072195	20	6	143	0
86	Group	frequency-only	1	1	1072195	20	6	195	0
87	Group	frequency-only	1	1	1072195	20	6	225	0
88	Group	frequency-only	1	1	1072195	20	6	154	0
89	Group	frequency-only	1	1	1072195	20	6	105	0
90	Group	frequency-only	1	1	1072195	20	6	109	0
91	Group	frequency-only	1	1	1072195	20	6	119	0
92	Group	frequency-only	1	1	1072195	20	6	221	0
93	Group	frequency-only	1	1	1072195	20	6	181	0
94	Group	frequency-only	1	1	1072195	20	6	90	0
95	Group	frequency-only	1	1	1072195	20	6	120	0
96	Group	frequency-only	1	1	1072195	20	6	143	0
97	Group	frequency-only	1	1	1072195	20	6	122	0
98	Group	frequency-only	1	1	1072195	20	6	106	0
99	Group	frequency-only	1	1	1072195	20	6	175	0
100	Group	frequency-only	1	1	1072195	20	6	146	0
1	Group	frequency-only	1	1	1070988	21	3	146	0
2	Group	frequency-only	1	1	1070988	11	2	142	0
3	Group	frequency-only	1	1	1070988	14	1	1	0
4	Group	frequency-only	1	1	1070988	9	4	48	0
5	Group	frequency-only	1	1	1070988	1	2	138	0
6	Group	frequency-only	1	1	1070988	1	2	104	0
7	Group	frequency-only	1	1	1070988	1	2	114	0
8	Group	frequency-only	1	1	1070988	21	3	126	0
9	Group	frequency-only	1	1	1070988	11	2	37	0
10	Group	frequency-only	1	1	1070988	21	3	101	0
11	Group	frequency-only	1	1	1070988	20	6	170	0
12	Group	frequency-only	1	1	1070988	20	6	191	0
13	Group	frequency-only	1	1	1070988	20	6	133	0
14	Group	frequency-only	1	1	1070988	21	3	110	0
15	Group	frequency-only	1	1	1070988	30	2	78	0
16	Group	frequency-only	1	1	1070988	20	6	126	0
17	Group	frequency-only	1	1	1070988	20	6	145	0
18	Group	frequency-only	1	1	1070988	20	6	158	0
19	Group	frequency-only	1	1	1070988	20	6	115	0
20	Group	frequency-only	1	1	1070988	20	6	91	0
21	Group	frequency-only	1	1	1070988	21	3	34	0
22	Group	frequency-only	1	1	1070988	20	6	85	0
23	Group	frequency-only	1	1	1070988	20	6	163	0
24	Group	frequency-only	1	1	1070988	20	6	99	0
25	Group	frequency-only	1	1	1070988	20	6	179	0
26	Group	frequency-only	1	1	1070988	20	6	176	0
27	Group	frequency-only	1	1	1070988	20	6	201	0
28	Group	frequency-only	1	1	1070988	20	6	121	0
29	Group	frequency-only	1	1	1070988	20	6	133	0
30	Group	frequency-only	1	1	1070988	8	2	113	0
31	Group	frequency-only	1	1	1070988	20	6	126	0
32	Group	frequency-only	1	1	1070988	20	6	203	0
33	Group	frequency-only	1	1	1070988	20	6	114	0
34	Group	frequency-only	1	1	1070988	28	1	144	0
35	Group	frequency-only	1	1	1070988	28	1	68	0
36	Group	frequency-only	1	1	1070988	20	6	150	0
37	Group	frequency-only	1	1	1070988	20	6	198	0
38	Group	frequency-only	1	1	1070988	20	6	186	0
39	Group	frequency-only	1	1	1070988	20	6	91	0
40	Group	frequency-only	1	1	1070988	20	6	141	0
41	Group	frequency-only	1	1	1070988	20	6	94	0
42	Group	frequency-only	1	1	1070988	20	6	112	0
43	Group	frequency-only	1	1	1070988	25	3	115	0
44	Group	frequency-only	1	1	1070988	25	3	134	0
45	Group	frequency-only	1	1	1070988	20	6	80	0
46	Group	frequency-only	1	1	1070988	20	6	141	0
47	Group	frequency-only	1	1	1070988	20	6	165	0
48	Group	frequency-only	1	1	1070988	20	6	185	0
49	Group	frequency-only	1	1	1070988	20	6	166	0
50	Group	frequency-only	1	1	1070988	20	6	96	0
51	Group	frequency-only	1	1	1070988	20	6	179	0
52	Group	frequency-only	1	1	1070988	20	6	106	0
53	Group	frequency-only	1	1	1070988	20	6	82	0
54	Group	frequency-only	1	1	1070988	20	6	117	0
55	Group	frequency-only	1	1	1070988	17	5	185	0
56	Group	frequency-only	1	1	1070988	17	5	171	0
57	Group	frequency-only	1	1	1070988	17	5	167	0
58	Group	frequency-only	1	1	1070988	17	5	83	0
59	Group	frequency-only	1	1	1070988	17	5	79	0
60	Group	frequency-only	1	1	1070988	17	5	188	0
61	Group	frequency-only	1	1	1070988	17	5	61	0
62	Group	frequency-only	1	1	1070988	17	5	163	0
63	Group	frequency-only	1	1	1070988	17	5	122	0
64	Group	frequency-only	1	1	1070988	20	6	108	0
65	Group	frequency-only	1	1	1070988	20	6	191	0
66	Group	frequency-only	1	1	1070988	20	6	217	0
67	Group	frequency-only	1	1	1070988	20	6	111	0
68	Group	frequency-only	1	1	1070988	20	6	150	0
69	Group	frequency-only	1	1	1070988	20	6	148	0
70	Group	frequency-only	1	1	1070988	20	6	213	0
71	Group	frequency-only	1	1	1070988	20	6	180	0
72	Group	frequency-only	1	1	1070988	20	6	107	0
73	Group	frequency-only	1	1	1070988	20	6	115	0
74	Group	frequency-only	1	1	1070988	20	6	111	0
75	Group	frequency-only	1	1	1070988	17	5	195	0
76	Group	frequency-only	1	1	1070988	17	5	190	0
77	Group	frequency-only	1	1	1070988	17	5	97	0
78	Group	frequency-only	1	1	1070988	17	5	90	0
79	Group	frequency-only	1	1	1070988	17	5	124	0
80	Group	frequency-only	1	1	1070988	20	6	106	0
81	Group	frequency-only	1	1	1070988	20	6	84	0
82	Group	frequency-only	1	1	1070988	17	5	205	0
83	Group	frequency-only	1	1	1070988	17	5	160	0
84	Group	frequency-only	1	1	1070988	17	5	159	0
85	Group	frequency-only	1	1	1070988	17	5	204	0
86	Group	frequency-only	1	1	1070988	17	5	193	0
87	Group	frequency-only	1	1	1070988	17	5	162	0
88	Group	frequency-only	1	1	1070988	17	5	201	0
89	Group	frequency-only	1	1	1070988	17	5	93	0
90	Group	frequency-only	1	1	1070988	20	6	105	0
91	Group	frequency-only	1	1	1070988	17	5	198	0
92	Group	frequency-only	1	1	1070988	17	5	194	0
93	Group	frequency-only	1	1	1070988	17	5	102	0
94	Group	frequency-only	1	1	1070988	17	5	194	0
95	Group	frequency-only	1	1	1070988	17	5	110	0
96	Group	frequency-only	1	1	1070988	17	5	112	0
97	Group	frequency-only	1	1	1070988	17	5	161	0
98	Group	frequency-only	1	1	1070988	17	5	191	0
99	Group	frequency-only	1	1	1070988	17	5	182	0
100	Group	frequency-only	1	1	1070988	17	5	182	0
1	Group	frequency-only	1	1	1073093	15	1	147	0
2	Group	frequency-only	1	1	1073093	14	1	97	0
3	Group	frequency-only	1	1	1073093	15	1	9	0
4	Group	frequency-only	1	1	1073093	12	1	131	0
5	Group	frequency-only	1	1	1073093	23	2	57	0
6	Group	frequency-only	1	1	1073093	12	1	84	0
7	Group	frequency-only	1	1	1073093	12	1	139	0
8	Group	frequency-only	1	1	1073093	12	1	114	0
9	Group	frequency-only	1	1	1073093	12	1	22	0
10	Group	frequency-only	1	1	1073093	21	3	180	0
11	Group	frequency-only	1	1	1073093	21	3	151	0
12	Group	frequency-only	1	1	1073093	21	3	177	0
13	Group	frequency-only	1	1	1073093	21	3	99	0
14	Group	frequency-only	1	1	1073093	21	3	143	0
15	Group	frequency-only	1	1	1073093	21	3	104	0
16	Group	frequency-only	1	1	1073093	21	3	84	0
17	Group	frequency-only	1	1	1073093	21	3	123	0
18	Group	frequency-only	1	1	1073093	21	3	115	0
19	Group	frequency-only	1	1	1073093	20	6	180	0
20	Group	frequency-only	1	1	1073093	20	6	170	0
21	Group	frequency-only	1	1	1073093	20	6	81	0
22	Group	frequency-only	1	1	1073093	21	3	69	0
23	Group	frequency-only	1	1	1073093	6	2	87	0
24	Group	frequency-only	1	1	1073093	20	6	217	0
25	Group	frequency-only	1	1	1073093	20	6	196	0
26	Group	frequency-only	1	1	1073093	20	6	86	0
27	Group	frequency-only	1	1	1073093	20	6	106	0
28	Group	frequency-only	1	1	1073093	20	6	94	0
29	Group	frequency-only	1	1	1073093	20	6	108	0
30	Group	frequency-only	1	1	1073093	20	6	222	0
31	Group	frequency-only	1	1	1073093	20	6	193	0
32	Group	frequency-only	1	1	1073093	20	6	141	0
33	Group	frequency-only	1	1	1073093	20	6	203	0
34	Group	frequency-only	1	1	1073093	20	6	150	0
35	Group	frequency-only	1	1	1073093	20	6	170	0
36	Group	frequency-only	1	1	1073093	20	6	196	0
37	Group	frequency-only	1	1	1073093	20	6	83	0
38	Group	frequency-only	1	1	1073093	20	6	223	0
39	Group	frequency-only	1	1	1073093	20	6	155	0
40	Group	frequency-only	1	1	1073093	20	6	86	0
41	Group	frequency-only	1	1	1073093	20	6	98	0
42	Group	frequency-only	1	1	1073093	20	6	114	0
43	Group	frequency-only	1	1	1073093	20	6	185	0
44	Group	frequency-only	1	1	1073093	20	6	198	0
45	Group	frequency-only	1	1	1073093	20	6	79	0
46	Group	frequency-only	1	1	1073093	20	6	109	0
47	Group	frequency-only	1	1	1073093	20	6	117	0
48	Group	frequency-only	1	1	1073093	20	6	159	0
49	Group	frequency-only	1	1	1073093	20	6	130	0
50	Group	frequency-only	1	1	1073093	20	6	183	0
51	Group	frequency-only	1	1	1073093	20	6	162	0
52	Group	frequency-only	1	1	1073093	20	6	192	0
53	Group	frequency-only	1	1	1073093	20	6	213	0
54	Group	frequency-only	1	1	1073093	20	6	163	0
55	Group	frequency-only	1	1	1073093	20	6	211	0
56	Group	frequency-only	1	1	1073093	20	6	121	0
57	Group	frequency-only	1	1	1073093	20	6	81	0
58	Group	frequency-only	1	1	1073093	20	6	123	0
59	Group	frequency-only	1	1	1073093	20	6	101	0
60	Group	frequency-only	1	1	1073093	20	6	96	0
61	Group	frequency-only	1	1	1073093	20	6	214	0
62	Group	frequency-only	1	1	1073093	20	6	130	0
63	Group	frequency-only	1	1	1073093	20	6	197	0
64	Group	frequency-only	1	1	1073093	20	6	171	0
65	Group	frequency-only	1	1	1073093	20	6	109	0
66	Group	frequency-only	1	1	1073093	20	6	135	0
67	Group	frequency-only	1	1	1073093	20	6	112	0
68	Group	frequency-only	1	1	1073093	20	6	147	0
69	Group	frequency-only	1	1	1073093	20	6	199	0
70	Group	frequency-only	1	1	1073093	20	6	123	0
71	Group	frequency-only	1	1	1073093	20	6	187	0
72	Group	frequency-only	1	1	1073093	20	6	150	0
73	Group	frequency-only	1	1	1073093	20	6	166	0
74	Group	frequency-only	1	1	1073093	20	6	115	0
75	Group	frequency-only	1	1	1073093	20	6	199	0
76	Group	frequency-only	1	1	1073093	20	6	109	0
77	Group	frequency-only	1	1	1073093	20	6	199	0
78	Group	frequency-only	1	1	1073093	20	6	151	0
79	Group	frequency-only	1	1	1073093	20	6	81	0
80	Group	frequency-only	1	1	1073093	20	6	145	0
81	Group	frequency-only	1	1	1073093	20	6	117	0
82	Group	frequency-only	1	1	1073093	20	6	186	0
83	Group	frequency-only	1	1	1073093	20	6	177	0
84	Group	frequency-only	1	1	1073093	20	6	164	0
85	Group	frequency-only	1	1	1073093	20	6	151	0
86	Group	frequency-only	1	1	1073093	20	6	220	0
87	Group	frequency-only	1	1	1073093	20	6	157	0
88	Group	frequency-only	1	1	1073093	20	6	97	0
89	Group	frequency-only	1	1	1073093	20	6	84	0
90	Group	frequency-only	1	1	1073093	20	6	126	0
91	Group	frequency-only	1	1	1073093	20	6	159	0
92	Group	frequency-only	1	1	1073093	20	6	93	0
93	Group	frequency-only	1	1	1073093	20	6	208	0
94	Group	frequency-only	1	1	1073093	20	6	163	0
95	Group	frequency-only	1	1	1073093	20	6	146	0
96	Group	frequency-only	1	1	1073093	20	6	127	0
97	Group	frequency-only	1	1	1073093	20	6	99	0
98	Group	frequency-only	1	1	1073093	20	6	130	0
99	Group	frequency-only	1	1	1073093	20	6	150	0
100	Group	frequency-only	1	1	1073093	20	6	137	0
1	Group	frequency-only	1	1	1072334	20	6	119	0
2	Group	frequency-only	1	1	1072334	22	1	90	0
3	Group	frequency-only	1	1	1072334	11	2	102	0
4	Group	frequency-only	1	1	1072334	14	1	116	0
5	Group	frequency-only	1	1	1072334	14	1	82	0
6	Group	frequency-only	1	1	1072334	20	6	167	0
7	Group	frequency-only	1	1	1072334	30	2	57	0
8	Group	frequency-only	1	1	1072334	20	6	146	0
9	Group	frequency-only	1	1	1072334	20	6	212	0
10	Group	frequency-only	1	1	1072334	20	6	149	0
11	Group	frequency-only	1	1	1072334	20	6	168	0
12	Group	frequency-only	1	1	1072334	21	3	168	0
13	Group	frequency-only	1	1	1072334	21	3	123	0
14	Group	frequency-only	1	1	1072334	20	6	160	0
15	Group	frequency-only	1	1	1072334	21	3	109	0
16	Group	frequency-only	1	1	1072334	20	6	115	0
17	Group	frequency-only	1	1	1072334	20	6	115	0
18	Group	frequency-only	1	1	1072334	20	6	201	0
19	Group	frequency-only	1	1	1072334	20	6	171	0
20	Group	frequency-only	1	1	1072334	20	6	102	0
21	Group	frequency-only	1	1	1072334	20	6	147	0
22	Group	frequency-only	1	1	1072334	20	6	216	0
23	Group	frequency-only	1	1	1072334	20	6	201	0
24	Group	frequency-only	1	1	1072334	20	6	175	0
25	Group	frequency-only	1	1	1072334	20	6	97	0
26	Group	frequency-only	1	1	1072334	20	6	174	0
27	Group	frequency-only	1	1	1072334	20	6	100	0
28	Group	frequency-only	1	1	1072334	20	6	192	0
29	Group	frequency-only	1	1	1072334	28	1	86	0
30	Group	frequency-only	1	1	1072334	20	6	165	0
31	Group	frequency-only	1	1	1072334	20	6	132	0
32	Group	frequency-only	1	1	1072334	24	1	132	0
33	Group	frequency-only	1	1	1072334	20	6	118	0
34	Group	frequency-only	1	1	1072334	20	6	101	0
35	Group	frequency-only	1	1	1072334	20	6	166	0
36	Group	frequency-only	1	1	1072334	20	6	202	0
37	Group	frequency-only	1	1	1072334	20	6	195	0
38	Group	frequency-only	1	1	1072334	24	1	48	0
39	Group	frequency-only	1	1	1072334	20	6	100	0
40	Group	frequency-only	1	1	1072334	20	6	134	0
41	Group	frequency-only	1	1	1072334	20	6	123	0
42	Group	frequency-only	1	1	1072334	20	6	91	0
43	Group	frequency-only	1	1	1072334	25	3	105	0
44	Group	frequency-only	1	1	1072334	20	6	88	0
45	Group	frequency-only	1	1	1072334	20	6	128	0
46	Group	frequency-only	1	1	1072334	20	6	146	0
47	Group	frequency-only	1	1	1072334	20	6	190	0
48	Group	frequency-only	1	1	1072334	20	6	96	0
49	Group	frequency-only	1	1	1072334	17	5	127	0
50	Group	frequency-only	1	1	1072334	17	5	129	0
51	Group	frequency-only	1	1	1072334	17	5	133	0
52	Group	frequency-only	1	1	1072334	20	6	218	0
53	Group	frequency-only	1	1	1072334	20	6	98	0
54	Group	frequency-only	1	1	1072334	17	5	92	0
55	Group	frequency-only	1	1	1072334	20	6	186	0
56	Group	frequency-only	1	1	1072334	20	6	122	0
57	Group	frequency-only	1	1	1072334	20	6	190	0
58	Group	frequency-only	1	1	1072334	20	6	176	0
59	Group	frequency-only	1	1	1072334	20	6	200	0
60	Group	frequency-only	1	1	1072334	20	6	99	0
61	Group	frequency-only	1	1	1072334	20	6	142	0
62	Group	frequency-only	1	1	1072334	20	6	190	0
63	Group	frequency-only	1	1	1072334	20	6	154	0
64	Group	frequency-only	1	1	1072334	20	6	151	0
65	Group	frequency-only	1	1	1072334	20	6	159	0
66	Group	frequency-only	1	1	1072334	1	2	62	0
67	Group	frequency-only	1	1	1072334	17	5	67	0
68	Group	frequency-only	1	1	1072334	20	6	97	0
69	Group	frequency-only	1	1	1072334	20	6	151	0
70	Group	frequency-only	1	1	1072334	20	6	210	0
71	Group	frequency-only	1	1	1072334	20	6	76	0
72	Group	frequency-only	1	1	1072334	20	6	83	0
73	Group	frequency-only	1	1	1072334	20	6	156	0
74	Group	frequency-only	1	1	1072334	20	6	201	0
75	Group	frequency-only	1	1	1072334	20	6	224	0
76	Group	frequency-only	1	1	1072334	20	6	174	0
77	Group	frequency-only	1	1	1072334	20	6	126	0
78	Group	frequency-only	1	1	1072334	20	6	219	0
79	Group	frequency-only	1	1	1072334	20	6	224	0
80	Group	frequency-only	1	1	1072334	20	6	147	0
81	Group	frequency-only	1	1	1072334	20	6	166	0
82	Group	frequency-only	1	1	1072334	20	6	201	0
83	Group	frequency-only	1	1	1072334	20	6	215	0
84	Group	frequency-only	1	1	1072334	20	6	96	0
85	Group	frequency-only	1	1	1072334	20	6	81	0
86	Group	frequency-only	1	1	1072334	20	6	222	0
87	Group	frequency-only	1	1	1072334	20	6	130	0
88	Group	frequency-only	1	1	1072334	20	6	175	0
89	Group	frequency-only	1	1	1072334	20	6	108	0
90	Group	frequency-only	1	1	1072334	20	6	81	0
91	Group	frequency-only	1	1	1072334	20	6	220	0
92	Group	frequency-only	1	1	1072334	20	6	97	0
93	Group	frequency-only	1	1	1072334	20	6	138	0
94	Group	frequency-only	1	1	1072334	20	6	88	0
95	Group	frequency-only	1	1	1072334	20	6	195	0
96	Group	frequency-only	1	1	1072334	20	6	191	0
97	Group	frequency-only	1	1	1072334	20	6	102	0
98	Group	frequency-only	1	1	1072334	20	6	165	0
99	Group	frequency-only	1	1	1072334	20	6	129	0
100	Group	frequency-only	1	1	1072334	20	6	128	0
1	Group	frequency-only	1	1	1072027	6	2	76	0
2	Group	frequency-only	1	1	1072027	17	5	119	0
3	Group	frequency-only	1	1	1072027	30	2	126	0
4	Group	frequency-only	1	1	1072027	14	1	144	0
5	Group	frequency-only	1	1	1072027	7	5	130	0
6	Group	frequency-only	1	1	1072027	4	4	166	0
7	Group	frequency-only	1	1	1072027	4	4	77	0
8	Group	frequency-only	1	1	1072027	14	1	104	0
9	Group	frequency-only	1	1	1072027	14	1	29	0
10	Group	frequency-only	1	1	1072027	30	2	42	0
11	Group	frequency-only	1	1	1072027	6	2	151	0
12	Group	frequency-only	1	1	1072027	1	2	127	0
13	Group	frequency-only	1	1	1072027	21	3	82	0
14	Group	frequency-only	1	1	1072027	30	2	121	0
15	Group	frequency-only	1	1	1072027	6	2	158	0
16	Group	frequency-only	1	1	1072027	21	3	44	0
17	Group	frequency-only	1	1	1072027	30	2	59	0
18	Group	frequency-only	1	1	1072027	5	2	126	0
19	Group	frequency-only	1	1	1072027	1	2	64	0
20	Group	frequency-only	1	1	1072027	20	6	145	0
21	Group	frequency-only	1	1	1072027	20	6	223	0
22	Group	frequency-only	1	1	1072027	20	6	154	0
23	Group	frequency-only	1	1	1072027	20	6	178	0
24	Group	frequency-only	1	1	1072027	20	6	98	0
25	Group	frequency-only	1	1	1072027	20	6	129	0
26	Group	frequency-only	1	1	1072027	12	1	68	0
27	Group	frequency-only	1	1	1072027	20	6	223	0
28	Group	frequency-only	1	1	1072027	20	6	155	0
29	Group	frequency-only	1	1	1072027	20	6	132	0
30	Group	frequency-only	1	1	1072027	20	6	199	0
31	Group	frequency-only	1	1	1072027	20	6	163	0
32	Group	frequency-only	1	1	1072027	20	6	193	0
33	Group	frequency-only	1	1	1072027	20	6	201	0
34	Group	frequency-only	1	1	1072027	20	6	140	0
35	Group	frequency-only	1	1	1072027	20	6	101	0
36	Group	frequency-only	1	1	1072027	20	6	127	0
37	Group	frequency-only	1	1	1072027	20	6	107	0
38	Group	frequency-only	1	1	1072027	25	3	123	0
39	Group	frequency-only	1	1	1072027	25	3	41	0
40	Group	frequency-only	1	1	1072027	20	6	208	0
41	Group	frequency-only	1	1	1072027	20	6	81	0
42	Group	frequency-only	1	1	1072027	20	6	177	0
43	Group	frequency-only	1	1	1072027	20	6	162	0
44	Group	frequency-only	1	1	1072027	20	6	103	0
45	Group	frequency-only	1	1	1072027	20	6	210	0
46	Group	frequency-only	1	1	1072027	20	6	90	0
47	Group	frequency-only	1	1	1072027	20	6	90	0
48	Group	frequency-only	1	1	1072027	20	6	115	0
49	Group	frequency-only	1	1	1072027	20	6	118	0
50	Group	frequency-only	1	1	1072027	1	2	33	0
51	Group	frequency-only	1	1	1072027	20	6	98	0
52	Group	frequency-only	1	1	1072027	20	6	127	0
53	Group	frequency-only	1	1	1072027	20	6	157	0
54	Group	frequency-only	1	1	1072027	20	6	148	0
55	Group	frequency-only	1	1	1072027	20	6	103	0
56	Group	frequency-only	1	1	1072027	20	6	207	0
57	Group	frequency-only	1	1	1072027	20	6	135	0
58	Group	frequency-only	1	1	1072027	20	6	97	0
59	Group	frequency-only	1	1	1072027	17	5	77	0
60	Group	frequency-only	1	1	1072027	20	6	183	0
61	Group	frequency-only	1	1	1072027	20	6	115	0
62	Group	frequency-only	1	1	1072027	20	6	151	0
63	Group	frequency-only	1	1	1072027	20	6	133	0
64	Group	frequency-only	1	1	1072027	20	6	157	0
65	Group	frequency-only	1	1	1072027	20	6	91	0
66	Group	frequency-only	1	1	1072027	20	6	223	0
67	Group	frequency-only	1	1	1072027	20	6	118	0
68	Group	frequency-only	1	1	1072027	20	6	99	0
69	Group	frequency-only	1	1	1072027	20	6	82	0
70	Group	frequency-only	1	1	1072027	20	6	144	0
71	Group	frequency-only	1	1	1072027	20	6	115	0
72	Group	frequency-only	1	1	1072027	20	6	164	0
73	Group	frequency-only	1	1	1072027	20	6	192	0
74	Group	frequency-only	1	1	1072027	20	6	199	0
75	Group	frequency-only	1	1	1072027	20	6	171	0
76	Group	frequency-only	1	1	1072027	20	6	196	0
77	Group	frequency-only	1	1	1072027	20	6	128	0
78	Group	frequency-only	1	1	1072027	20	6	210	0
79	Group	frequency-only	1	1	1072027	20	6	202	0
80	Group	frequency-only	1	1	1072027	20	6	221	0
81	Group	frequency-only	1	1	1072027	20	6	141	0
82	Group	frequency-only	1	1	1072027	20	6	215	0
83	Group	frequency-only	1	1	1072027	20	6	115	0
84	Group	frequency-only	1	1	1072027	26	3	55	0
85	Group	frequency-only	1	1	1072027	20	6	213	0
86	Group	frequency-only	1	1	1072027	20	6	159	0
87	Group	frequency-only	1	1	1072027	20	6	143	0
88	Group	frequency-only	1	1	1072027	20	6	178	0
89	Group	frequency-only	1	1	1072027	20	6	197	0
90	Group	frequency-only	1	1	1072027	20	6	204	0
91	Group	frequency-only	1	1	1072027	20	6	104	0
92	Group	frequency-only	1	1	1072027	20	6	144	0
93	Group	frequency-only	1	1	1072027	20	6	212	0
94	Group	frequency-only	1	1	1072027	20	6	94	0
95	Group	frequency-only	1	1	1072027	20	6	162	0
96	Group	frequency-only	1	1	1072027	20	6	145	0
97	Group	frequency-only	1	1	1072027	20	6	163	0
98	Group	frequency-only	1	1	1072027	20	6	221	0
99	Group	frequency-only	1	1	1072027	20	6	160	0
100	Group	frequency-only	1	1	1072027	20	6	150	0
1	Group	frequency-only	2	1	1071838	1	2	49	0
2	Group	frequency-only	2	1	1071838	6	2	97	0
3	Group	frequency-only	2	1	1071838	30	2	19	0
4	Group	frequency-only	2	1	1071838	25	3	178	0
5	Group	frequency-only	2	1	1071838	25	3	65	0
6	Group	frequency-only	2	1	1071838	21	3	154	0
7	Group	frequency-only	2	1	1071838	21	3	164	0
8	Group	frequency-only	2	1	1071838	26	3	118	0
9	Group	frequency-only	2	1	1071838	26	3	146	0
10	Group	frequency-only	2	1	1071838	7	5	184	0
11	Group	frequency-only	2	1	1071838	25	3	112	0
12	Group	frequency-only	2	1	1071838	21	3	123	0
13	Group	frequency-only	2	1	1071838	26	3	170	0
14	Group	frequency-only	2	1	1071838	11	2	74	0
15	Group	frequency-only	2	1	1071838	9	4	95	0
16	Group	frequency-only	2	1	1071838	21	3	39	0
17	Group	frequency-only	2	1	1071838	25	3	91	0
18	Group	frequency-only	2	1	1071838	26	3	97	0
19	Group	frequency-only	2	1	1071838	3	1	82	0
20	Group	frequency-only	2	1	1071838	7	5	66	0
21	Group	frequency-only	2	1	1071838	29	1	104	0
22	Group	frequency-only	2	1	1071838	29	1	45	0
23	Group	frequency-only	2	1	1071838	27	1	148	0
24	Group	frequency-only	2	1	1071838	27	1	119	0
25	Group	frequency-only	2	1	1071838	27	1	149	0
26	Group	frequency-only	2	1	1071838	27	1	113	0
27	Group	frequency-only	2	1	1071838	27	1	89	0
28	Group	frequency-only	2	1	1071838	11	2	133	0
29	Group	frequency-only	2	1	1071838	12	1	118	0
30	Group	frequency-only	2	1	1071838	18	3	58	0
31	Group	frequency-only	2	1	1071838	24	1	101	0
32	Group	frequency-only	2	1	1071838	30	2	151	0
33	Group	frequency-only	2	1	1071838	29	1	33	0
34	Group	frequency-only	2	1	1071838	30	2	91	0
35	Group	frequency-only	2	1	1071838	28	1	82	0
36	Group	frequency-only	2	1	1071838	7	5	119	0
37	Group	frequency-only	2	1	1071838	17	5	66	0
38	Group	frequency-only	2	1	1071838	7	5	141	0
39	Group	frequency-only	2	1	1071838	7	5	112	0
40	Group	frequency-only	2	1	1071838	7	5	123	0
41	Group	frequency-only	2	1	1071838	30	2	25	0
42	Group	frequency-only	2	1	1071838	7	5	190	0
43	Group	frequency-only	2	1	1071838	7	5	75	0
44	Group	frequency-only	2	1	1071838	7	5	162	0
45	Group	frequency-only	2	1	1071838	7	5	177	0
46	Group	frequency-only	2	1	1071838	7	5	189	0
47	Group	frequency-only	2	1	1071838	7	5	144	0
48	Group	frequency-only	2	1	1071838	7	5	116	0
49	Group	frequency-only	2	1	1071838	7	5	66	0
50	Group	frequency-only	2	1	1071838	7	5	162	0
51	Group	frequency-only	2	1	1071838	7	5	81	0
52	Group	frequency-only	2	1	1071838	7	5	97	0
53	Group	frequency-only	2	1	1071838	7	5	208	0
54	Group	frequency-only	2	1	1071838	7	5	163	0
55	Group	frequency-only	2	1	1071838	20	6	124	0
56	Group	frequency-only	2	1	1071838	20	6	105	0
57	Group	frequency-only	2	1	1071838	7	5	192	0
58	Group	frequency-only	2	1	1071838	7	5	86	0
59	Group	frequency-only	2	1	1071838	7	5	103	0
60	Group	frequency-only	2	1	1071838	7	5	143	0
61	Group	frequency-only	2	1	1071838	7	5	176	0
62	Group	frequency-only	2	1	1071838	5	2	52	0
63	Group	frequency-only	2	1	1071838	7	5	139	0
64	Group	frequency-only	2	1	1071838	7	5	87	0
65	Group	frequency-only	2	1	1071838	7	5	184	0
66	Group	frequency-only	2	1	1071838	7	5	201	0
67	Group	frequency-only	2	1	1071838	7	5	171	0
68	Group	frequency-only	2	1	1071838	7	5	88	0
69	Group	frequency-only	2	1	1071838	7	5	99	0
70	Group	frequency-only	2	1	1071838	7	5	62	0
71	Group	frequency-only	2	1	1071838	7	5	156	0
72	Group	frequency-only	2	1	1071838	7	5	156	0
73	Group	frequency-only	2	1	1071838	7	5	206	0
74	Group	frequency-only	2	1	1071838	7	5	63	0
75	Group	frequency-only	2	1	1071838	20	6	92	0
76	Group	frequency-only	2	1	1071838	20	6	159	0
77	Group	frequency-only	2	1	1071838	20	6	123	0
78	Group	frequency-only	2	1	1071838	20	6	108	0
79	Group	frequency-only	2	1	1071838	7	5	190	0
80	Group	frequency-only	2	1	1071838	7	5	210	0
81	Group	frequency-only	2	1	1071838	7	5	83	0
82	Group	frequency-only	2	1	1071838	7	5	66	0
83	Group	frequency-only	2	1	1071838	7	5	137	0
84	Group	frequency-only	2	1	1071838	20	6	148	0
85	Group	frequency-only	2	1	1071838	20	6	134	0
86	Group	frequency-only	2	1	1071838	20	6	169	0
87	Group	frequency-only	2	1	1071838	20	6	160	0
88	Group	frequency-only	2	1	1071838	20	6	225	0
89	Group	frequency-only	2	1	1071838	20	6	161	0
90	Group	frequency-only	2	1	1071838	20	6	140	0
91	Group	frequency-only	2	1	1071838	20	6	125	0
92	Group	frequency-only	2	1	1071838	20	6	124	0
93	Group	frequency-only	2	1	1071838	20	6	101	0
94	Group	frequency-only	2	1	1071838	20	6	98	0
95	Group	frequency-only	2	1	1071838	7	5	158	0
96	Group	frequency-only	2	1	1071838	7	5	173	0
97	Group	frequency-only	2	1	1071838	7	5	66	0
98	Group	frequency-only	2	1	1071838	20	6	84	0
99	Group	frequency-only	2	1	1071838	20	6	103	0
100	Group	frequency-only	2	1	1071838	20	6	101	0
1	Group	frequency-only	2	1	1070486	27	1	115	0
2	Group	frequency-only	2	1	1070486	21	3	100	0
3	Group	frequency-only	2	1	1070486	15	1	48	0
4	Group	frequency-only	2	1	1070486	9	4	136	0
5	Group	frequency-only	2	1	1070486	3	1	84	0
6	Group	frequency-only	2	1	1070486	9	4	192	0
7	Group	frequency-only	2	1	1070486	9	4	110	0
8	Group	frequency-only	2	1	1070486	9	4	75	0
9	Group	frequency-only	2	1	1070486	26	3	68	0
10	Group	frequency-only	2	1	1070486	21	3	110	0
11	Group	frequency-only	2	1	1070486	9	4	141	0
12	Group	frequency-only	2	1	1070486	9	4	166	0
13	Group	frequency-only	2	1	1070486	9	4	58	0
14	Group	frequency-only	2	1	1070486	9	4	92	0
15	Group	frequency-only	2	1	1070486	10	1	87	0
16	Group	frequency-only	2	1	1070486	9	4	126	0
17	Group	frequency-only	2	1	1070486	27	1	127	0
18	Group	frequency-only	2	1	1070486	27	1	25	0
19	Group	frequency-only	2	1	1070486	27	1	99	0
20	Group	frequency-only	2	1	1070486	27	1	138	0
21	Group	frequency-only	2	1	1070486	27	1	131	0
22	Group	frequency-only	2	1	1070486	27	1	13	0
23	Group	frequency-only	2	1	1070486	9	4	125	0
24	Group	frequency-only	2	1	1070486	7	5	61	0
25	Group	frequency-only	2	1	1070486	9	4	140	0
26	Group	frequency-only	2	1	1070486	9	4	152	0
27	Group	frequency-only	2	1	1070486	9	4	65	0
28	Group	frequency-only	2	1	1070486	9	4	71	0
29	Group	frequency-only	2	1	1070486	9	4	129	0
30	Group	frequency-only	2	1	1070486	9	4	71	0
31	Group	frequency-only	2	1	1070486	9	4	102	0
32	Group	frequency-only	2	1	1070486	17	5	130	0
33	Group	frequency-only	2	1	1070486	17	5	197	0
34	Group	frequency-only	2	1	1070486	17	5	145	0
35	Group	frequency-only	2	1	1070486	17	5	153	0
36	Group	frequency-only	2	1	1070486	17	5	122	0
37	Group	frequency-only	2	1	1070486	17	5	141	0
38	Group	frequency-only	2	1	1070486	17	5	98	0
39	Group	frequency-only	2	1	1070486	17	5	168	0
40	Group	frequency-only	2	1	1070486	17	5	134	0
41	Group	frequency-only	2	1	1070486	17	5	140	0
42	Group	frequency-only	2	1	1070486	17	5	61	0
43	Group	frequency-only	2	1	1070486	17	5	109	0
44	Group	frequency-only	2	1	1070486	7	5	160	0
45	Group	frequency-only	2	1	1070486	17	5	84	0
46	Group	frequency-only	2	1	1070486	17	5	62	0
47	Group	frequency-only	2	1	1070486	17	5	112	0
48	Group	frequency-only	2	1	1070486	7	5	116	0
49	Group	frequency-only	2	1	1070486	17	5	134	0
50	Group	frequency-only	2	1	1070486	9	4	117	0
51	Group	frequency-only	2	1	1070486	17	5	153	0
52	Group	frequency-only	2	1	1070486	17	5	166	0
53	Group	frequency-only	2	1	1070486	17	5	205	0
54	Group	frequency-only	2	1	1070486	17	5	127	0
55	Group	frequency-only	2	1	1070486	17	5	156	0
56	Group	frequency-only	2	1	1070486	17	5	129	0
57	Group	frequency-only	2	1	1070486	20	6	116	0
58	Group	frequency-only	2	1	1070486	20	6	180	0
59	Group	frequency-only	2	1	1070486	20	6	176	0
60	Group	frequency-only	2	1	1070486	20	6	76	0
61	Group	frequency-only	2	1	1070486	17	5	189	0
62	Group	frequency-only	2	1	1070486	17	5	132	0
63	Group	frequency-only	2	1	1070486	20	6	164	0
64	Group	frequency-only	2	1	1070486	20	6	224	0
65	Group	frequency-only	2	1	1070486	20	6	171	0
66	Group	frequency-only	2	1	1070486	20	6	173	0
67	Group	frequency-only	2	1	1070486	20	6	99	0
68	Group	frequency-only	2	1	1070486	3	1	42	0
69	Group	frequency-only	2	1	1070486	20	6	205	0
70	Group	frequency-only	2	1	1070486	20	6	135	0
71	Group	frequency-only	2	1	1070486	20	6	139	0
72	Group	frequency-only	2	1	1070486	17	5	181	0
73	Group	frequency-only	2	1	1070486	17	5	201	0
74	Group	frequency-only	2	1	1070486	17	5	144	0
75	Group	frequency-only	2	1	1070486	20	6	84	0
76	Group	frequency-only	2	1	1070486	17	5	84	0
77	Group	frequency-only	2	1	1070486	17	5	128	0
78	Group	frequency-only	2	1	1070486	20	6	81	0
79	Group	frequency-only	2	1	1070486	20	6	177	0
80	Group	frequency-only	2	1	1070486	20	6	129	0
81	Group	frequency-only	2	1	1070486	20	6	223	0
82	Group	frequency-only	2	1	1070486	20	6	82	0
83	Group	frequency-only	2	1	1070486	20	6	78	0
84	Group	frequency-only	2	1	1070486	20	6	187	0
85	Group	frequency-only	2	1	1070486	20	6	80	0
86	Group	frequency-only	2	1	1070486	17	5	175	0
87	Group	frequency-only	2	1	1070486	17	5	92	0
88	Group	frequency-only	2	1	1070486	17	5	139	0
89	Group	frequency-only	2	1	1070486	17	5	127	0
90	Group	frequency-only	2	1	1070486	17	5	208	0
91	Group	frequency-only	2	1	1070486	17	5	118	0
92	Group	frequency-only	2	1	1070486	17	5	132	0
93	Group	frequency-only	2	1	1070486	17	5	139	0
94	Group	frequency-only	2	1	1070486	17	5	80	0
95	Group	frequency-only	2	1	1070486	17	5	83	0
96	Group	frequency-only	2	1	1070486	20	6	106	0
97	Group	frequency-only	2	1	1070486	20	6	171	0
98	Group	frequency-only	2	1	1070486	20	6	156	0
99	Group	frequency-only	2	1	1070486	20	6	185	0
100	Group	frequency-only	2	1	1070486	20	6	217	0
1	Group	frequency-only	2	1	1073138	20	6	111	0
2	Group	frequency-only	2	1	1073138	20	6	153	0
3	Group	frequency-only	2	1	1073138	20	6	82	0
4	Group	frequency-only	2	1	1073138	18	3	178	0
5	Group	frequency-only	2	1	1073138	18	3	52	0
6	Group	frequency-only	2	1	1073138	26	3	142	0
7	Group	frequency-only	2	1	1073138	26	3	173	0
8	Group	frequency-only	2	1	1073138	26	3	110	0
9	Group	frequency-only	2	1	1073138	26	3	87	0
10	Group	frequency-only	2	1	1073138	19	1	115	0
11	Group	frequency-only	2	1	1073138	26	3	100	0
12	Group	frequency-only	2	1	1073138	26	3	37	0
13	Group	frequency-only	2	1	1073138	26	3	101	0
14	Group	frequency-only	2	1	1073138	19	1	67	0
15	Group	frequency-only	2	1	1073138	19	1	148	0
16	Group	frequency-only	2	1	1073138	19	1	57	0
17	Group	frequency-only	2	1	1073138	19	1	77	0
18	Group	frequency-only	2	1	1073138	13	3	162	0
19	Group	frequency-only	2	1	1073138	13	3	168	0
20	Group	frequency-only	2	1	1073138	13	3	168	0
21	Group	frequency-only	2	1	1073138	13	3	40	0
22	Group	frequency-only	2	1	1073138	13	3	133	0
23	Group	frequency-only	2	1	1073138	13	3	123	0
24	Group	frequency-only	2	1	1073138	13	3	39	0
25	Group	frequency-only	2	1	1073138	16	4	137	0
26	Group	frequency-only	2	1	1073138	16	4	97	0
27	Group	frequency-only	2	1	1073138	16	4	119	0
28	Group	frequency-only	2	1	1073138	17	5	168	0
29	Group	frequency-only	2	1	1073138	17	5	122	0
30	Group	frequency-only	2	1	1073138	6	2	78	0
31	Group	frequency-only	2	1	1073138	5	2	96	0
32	Group	frequency-only	2	1	1073138	4	4	120	0
33	Group	frequency-only	2	1	1073138	3	1	54	0
34	Group	frequency-only	2	1	1073138	4	4	190	0
35	Group	frequency-only	2	1	1073138	4	4	48	0
36	Group	frequency-only	2	1	1073138	2	2	158	0
37	Group	frequency-only	2	1	1073138	1	2	144	0
38	Group	frequency-only	2	1	1073138	8	2	83	0
39	Group	frequency-only	2	1	1073138	8	2	153	0
40	Group	frequency-only	2	1	1073138	14	1	51	0
41	Group	frequency-only	2	1	1073138	14	1	108	0
42	Group	frequency-only	2	1	1073138	21	3	47	0
43	Group	frequency-only	2	1	1073138	21	3	48	0
44	Group	frequency-only	2	1	1073138	22	1	122	0
45	Group	frequency-only	2	1	1073138	22	1	3	0
46	Group	frequency-only	2	1	1073138	23	2	40	0
47	Group	frequency-only	2	1	1073138	4	4	128	0
48	Group	frequency-only	2	1	1073138	4	4	146	0
49	Group	frequency-only	2	1	1073138	4	4	106	0
50	Group	frequency-only	2	1	1073138	4	4	96	0
51	Group	frequency-only	2	1	1073138	4	4	119	0
52	Group	frequency-only	2	1	1073138	4	4	192	0
53	Group	frequency-only	2	1	1073138	4	4	68	0
54	Group	frequency-only	2	1	1073138	5	2	102	0
55	Group	frequency-only	2	1	1073138	4	4	92	0
56	Group	frequency-only	2	1	1073138	4	4	132	0
57	Group	frequency-only	2	1	1073138	5	2	104	0
58	Group	frequency-only	2	1	1073138	6	2	32	0
59	Group	frequency-only	2	1	1073138	5	2	25	0
60	Group	frequency-only	2	1	1073138	5	2	50	0
61	Group	frequency-only	2	1	1073138	4	4	68	0
62	Group	frequency-only	2	1	1073138	4	4	78	0
63	Group	frequency-only	2	1	1073138	4	4	160	0
64	Group	frequency-only	2	1	1073138	4	4	69	0
65	Group	frequency-only	2	1	1073138	3	1	123	0
66	Group	frequency-only	2	1	1073138	3	1	112	0
67	Group	frequency-only	2	1	1073138	3	1	137	0
68	Group	frequency-only	2	1	1073138	3	1	49	0
69	Group	frequency-only	2	1	1073138	3	1	119	0
70	Group	frequency-only	2	1	1073138	3	1	26	0
71	Group	frequency-only	2	1	1073138	2	2	16	0
72	Group	frequency-only	2	1	1073138	1	2	143	0
73	Group	frequency-only	2	1	1073138	1	2	154	0
74	Group	frequency-only	2	1	1073138	1	2	36	0
75	Group	frequency-only	2	1	1073138	1	2	19	0
76	Group	frequency-only	2	1	1073138	2	2	62	0
77	Group	frequency-only	2	1	1073138	2	2	72	0
78	Group	frequency-only	2	1	1073138	8	2	129	0
79	Group	frequency-only	2	1	1073138	8	2	120	0
80	Group	frequency-only	2	1	1073138	8	2	101	0
81	Group	frequency-only	2	1	1073138	8	2	68	0
82	Group	frequency-only	2	1	1073138	20	6	121	0
83	Group	frequency-only	2	1	1073138	20	6	213	0
84	Group	frequency-only	2	1	1073138	20	6	79	0
85	Group	frequency-only	2	1	1073138	20	6	82	0
86	Group	frequency-only	2	1	1073138	20	6	131	0
87	Group	frequency-only	2	1	1073138	20	6	154	0
88	Group	frequency-only	2	1	1073138	20	6	88	0
89	Group	frequency-only	2	1	1073138	20	6	116	0
90	Group	frequency-only	2	1	1073138	20	6	127	0
91	Group	frequency-only	2	1	1073138	20	6	184	0
92	Group	frequency-only	2	1	1073138	20	6	169	0
93	Group	frequency-only	2	1	1073138	20	6	187	0
94	Group	frequency-only	2	1	1073138	20	6	87	0
95	Group	frequency-only	2	1	1073138	20	6	91	0
96	Group	frequency-only	2	1	1073138	20	6	176	0
97	Group	frequency-only	2	1	1073138	20	6	186	0
98	Group	frequency-only	2	1	1073138	20	6	158	0
99	Group	frequency-only	2	1	1073138	20	6	139	0
100	Group	frequency-only	2	1	1073138	20	6	79	0
1	Group	frequency-only	2	1	1072647	29	1	136	0
2	Group	frequency-only	2	1	1072647	21	3	153	0
3	Group	frequency-only	2	1	1072647	17	5	97	0
4	Group	frequency-only	2	1	1072647	20	6	144	0
5	Group	frequency-only	2	1	1072647	7	5	163	0
6	Group	frequency-only	2	1	1072647	6	2	41	0
7	Group	frequency-only	2	1	1072647	7	5	111	0
8	Group	frequency-only	2	1	1072647	7	5	150	0
9	Group	frequency-only	2	1	1072647	26	3	153	0
10	Group	frequency-only	2	1	1072647	29	1	44	0
11	Group	frequency-only	2	1	1072647	5	2	121	0
12	Group	frequency-only	2	1	1072647	7	5	67	0
13	Group	frequency-only	2	1	1072647	24	1	150	0
14	Group	frequency-only	2	1	1072647	24	1	32	0
15	Group	frequency-only	2	1	1072647	25	3	155	0
16	Group	frequency-only	2	1	1072647	25	3	89	0
17	Group	frequency-only	2	1	1072647	26	3	138	0
18	Group	frequency-only	2	1	1072647	3	1	47	0
19	Group	frequency-only	2	1	1072647	7	5	88	0
20	Group	frequency-only	2	1	1072647	26	3	46	0
21	Group	frequency-only	2	1	1072647	10	1	88	0
22	Group	frequency-only	2	1	1072647	22	1	32	0
23	Group	frequency-only	2	1	1072647	7	5	84	0
24	Group	frequency-only	2	1	1072647	11	2	37	0
25	Group	frequency-only	2	1	1072647	30	2	18	0
26	Group	frequency-only	2	1	1072647	26	3	79	0
27	Group	frequency-only	2	1	1072647	22	1	94	0
28	Group	frequency-only	2	1	1072647	22	1	13	0
29	Group	frequency-only	2	1	1072647	21	3	136	0
30	Group	frequency-only	2	1	1072647	21	3	41	0
31	Group	frequency-only	2	1	1072647	20	6	210	0
32	Group	frequency-only	2	1	1072647	20	6	184	0
33	Group	frequency-only	2	1	1072647	20	6	160	0
34	Group	frequency-only	2	1	1072647	20	6	165	0
35	Group	frequency-only	2	1	1072647	20	6	168	0
36	Group	frequency-only	2	1	1072647	17	5	145	0
37	Group	frequency-only	2	1	1072647	17	5	124	0
38	Group	frequency-only	2	1	1072647	20	6	167	0
39	Group	frequency-only	2	1	1072647	20	6	136	0
40	Group	frequency-only	2	1	1072647	20	6	176	0
41	Group	frequency-only	2	1	1072647	7	5	61	0
42	Group	frequency-only	2	1	1072647	20	6	88	0
43	Group	frequency-only	2	1	1072647	20	6	163	0
44	Group	frequency-only	2	1	1072647	20	6	161	0
45	Group	frequency-only	2	1	1072647	20	6	124	0
46	Group	frequency-only	2	1	1072647	20	6	154	0
47	Group	frequency-only	2	1	1072647	20	6	88	0
48	Group	frequency-only	2	1	1072647	7	5	69	0
49	Group	frequency-only	2	1	1072647	20	6	175	0
50	Group	frequency-only	2	1	1072647	20	6	189	0
51	Group	frequency-only	2	1	1072647	20	6	124	0
52	Group	frequency-only	2	1	1072647	20	6	197	0
53	Group	frequency-only	2	1	1072647	20	6	84	0
54	Group	frequency-only	2	1	1072647	20	6	155	0
55	Group	frequency-only	2	1	1072647	20	6	202	0
56	Group	frequency-only	2	1	1072647	20	6	101	0
57	Group	frequency-only	2	1	1072647	20	6	95	0
58	Group	frequency-only	2	1	1072647	20	6	183	0
59	Group	frequency-only	2	1	1072647	20	6	186	0
60	Group	frequency-only	2	1	1072647	20	6	123	0
61	Group	frequency-only	2	1	1072647	20	6	140	0
62	Group	frequency-only	2	1	1072647	20	6	179	0
63	Group	frequency-only	2	1	1072647	5	2	128	0
64	Group	frequency-only	2	1	1072647	5	2	57	0
65	Group	frequency-only	2	1	1072647	20	6	168	0
66	Group	frequency-only	2	1	1072647	20	6	165	0
67	Group	frequency-only	2	1	1072647	20	6	128	0
68	Group	frequency-only	2	1	1072647	20	6	120	0
69	Group	frequency-only	2	1	1072647	20	6	199	0
70	Group	frequency-only	2	1	1072647	20	6	206	0
71	Group	frequency-only	2	1	1072647	20	6	203	0
72	Group	frequency-only	2	1	1072647	20	6	160	0
73	Group	frequency-only	2	1	1072647	20	6	166	0
74	Group	frequency-only	2	1	1072647	20	6	119	0
75	Group	frequency-only	2	1	1072647	20	6	87	0
76	Group	frequency-only	2	1	1072647	20	6	189	0
77	Group	frequency-only	2	1	1072647	20	6	216	0
78	Group	frequency-only	2	1	1072647	20	6	115	0
79	Group	frequency-only	2	1	1072647	20	6	180	0
80	Group	frequency-only	2	1	1072647	20	6	86	0
81	Group	frequency-only	2	1	1072647	20	6	178	0
82	Group	frequency-only	2	1	1072647	20	6	213	0
83	Group	frequency-only	2	1	1072647	20	6	105	0
84	Group	frequency-only	2	1	1072647	20	6	98	0
85	Group	frequency-only	2	1	1072647	20	6	76	0
86	Group	frequency-only	2	1	1072647	20	6	90	0
87	Group	frequency-only	2	1	1072647	20	6	158	0
88	Group	frequency-only	2	1	1072647	20	6	207	0
89	Group	frequency-only	2	1	1072647	20	6	109	0
90	Group	frequency-only	2	1	1072647	20	6	185	0
91	Group	frequency-only	2	1	1072647	20	6	91	0
92	Group	frequency-only	2	1	1072647	20	6	135	0
93	Group	frequency-only	2	1	1072647	20	6	165	0
94	Group	frequency-only	2	1	1072647	20	6	167	0
95	Group	frequency-only	2	1	1072647	20	6	191	0
96	Group	frequency-only	2	1	1072647	17	5	132	0
97	Group	frequency-only	2	1	1072647	17	5	86	0
98	Group	frequency-only	2	1	1072647	20	6	195	0
99	Group	frequency-only	2	1	1072647	20	6	116	0
100	Group	frequency-only	2	1	1072647	20	6	109	0
1	Group	frequency-only	2	1	1069819	11	2	45	0
2	Group	frequency-only	2	1	1069819	8	2	72	0
3	Group	frequency-only	2	1	1069819	21	3	101	0
4	Group	frequency-only	2	1	1069819	23	2	75	0
5	Group	frequency-only	2	1	1069819	22	1	133	0
6	Group	frequency-only	2	1	1069819	22	1	75	0
7	Group	frequency-only	2	1	1069819	26	3	116	0
8	Group	frequency-only	2	1	1069819	26	3	98	0
9	Group	frequency-only	2	1	1069819	7	5	98	0
10	Group	frequency-only	2	1	1069819	7	5	91	0
11	Group	frequency-only	2	1	1069819	22	1	80	0
12	Group	frequency-only	2	1	1069819	26	3	85	0
13	Group	frequency-only	2	1	1069819	26	3	114	0
14	Group	frequency-only	2	1	1069819	22	1	64	0
15	Group	frequency-only	2	1	1069819	24	1	22	0
16	Group	frequency-only	2	1	1069819	26	3	111	0
17	Group	frequency-only	2	1	1069819	26	3	124	0
18	Group	frequency-only	2	1	1069819	26	3	38	0
19	Group	frequency-only	2	1	1069819	7	5	146	0
20	Group	frequency-only	2	1	1069819	26	3	53	0
21	Group	frequency-only	2	1	1069819	7	5	71	0
22	Group	frequency-only	2	1	1069819	27	1	98	0
23	Group	frequency-only	2	1	1069819	25	3	87	0
24	Group	frequency-only	2	1	1069819	7	5	100	0
25	Group	frequency-only	2	1	1069819	7	5	137	0
26	Group	frequency-only	2	1	1069819	7	5	109	0
27	Group	frequency-only	2	1	1069819	7	5	167	0
28	Group	frequency-only	2	1	1069819	7	5	194	0
29	Group	frequency-only	2	1	1069819	7	5	165	0
30	Group	frequency-only	2	1	1069819	17	5	99	0
31	Group	frequency-only	2	1	1069819	7	5	200	0
32	Group	frequency-only	2	1	1069819	7	5	117	0
33	Group	frequency-only	2	1	1069819	7	5	190	0
34	Group	frequency-only	2	1	1069819	7	5	69	0
35	Group	frequency-only	2	1	1069819	7	5	203	0
36	Group	frequency-only	2	1	1069819	7	5	101	0
37	Group	frequency-only	2	1	1069819	7	5	176	0
38	Group	frequency-only	2	1	1069819	17	5	84	0
39	Group	frequency-only	2	1	1069819	17	5	104	0
40	Group	frequency-only	2	1	1069819	7	5	93	0
41	Group	frequency-only	2	1	1069819	7	5	172	0
42	Group	frequency-only	2	1	1069819	7	5	122	0
43	Group	frequency-only	2	1	1069819	7	5	89	0
44	Group	frequency-only	2	1	1069819	7	5	87	0
45	Group	frequency-only	2	1	1069819	7	5	102	0
46	Group	frequency-only	2	1	1069819	17	5	169	0
47	Group	frequency-only	2	1	1069819	17	5	84	0
48	Group	frequency-only	2	1	1069819	7	5	123	0
49	Group	frequency-only	2	1	1069819	7	5	106	0
50	Group	frequency-only	2	1	1069819	7	5	174	0
51	Group	frequency-only	2	1	1069819	7	5	126	0
52	Group	frequency-only	2	1	1069819	20	6	180	0
53	Group	frequency-only	2	1	1069819	20	6	83	0
54	Group	frequency-only	2	1	1069819	20	6	174	0
55	Group	frequency-only	2	1	1069819	20	6	214	0
56	Group	frequency-only	2	1	1069819	20	6	83	0
57	Group	frequency-only	2	1	1069819	20	6	80	0
58	Group	frequency-only	2	1	1069819	20	6	155	0
59	Group	frequency-only	2	1	1069819	20	6	78	0
60	Group	frequency-only	2	1	1069819	20	6	154	0
61	Group	frequency-only	2	1	1069819	20	6	188	0
62	Group	frequency-only	2	1	1069819	20	6	109	0
63	Group	frequency-only	2	1	1069819	20	6	77	0
64	Group	frequency-only	2	1	1069819	20	6	172	0
65	Group	frequency-only	2	1	1069819	20	6	101	0
66	Group	frequency-only	2	1	1069819	20	6	185	0
67	Group	frequency-only	2	1	1069819	20	6	133	0
68	Group	frequency-only	2	1	1069819	20	6	163	0
69	Group	frequency-only	2	1	1069819	20	6	127	0
70	Group	frequency-only	2	1	1069819	20	6	101	0
71	Group	frequency-only	2	1	1069819	20	6	91	0
72	Group	frequency-only	2	1	1069819	20	6	105	0
73	Group	frequency-only	2	1	1069819	20	6	192	0
74	Group	frequency-only	2	1	1069819	20	6	164	0
75	Group	frequency-only	2	1	1069819	20	6	88	0
76	Group	frequency-only	2	1	1069819	20	6	157	0
77	Group	frequency-only	2	1	1069819	20	6	84	0
78	Group	frequency-only	2	1	1069819	20	6	103	0
79	Group	frequency-only	2	1	1069819	20	6	79	0
80	Group	frequency-only	2	1	1069819	20	6	139	0
81	Group	frequency-only	2	1	1069819	20	6	186	0
82	Group	frequency-only	2	1	1069819	20	6	220	0
83	Group	frequency-only	2	1	1069819	20	6	113	0
84	Group	frequency-only	2	1	1069819	20	6	196	0
85	Group	frequency-only	2	1	1069819	20	6	213	0
86	Group	frequency-only	2	1	1069819	20	6	201	0
87	Group	frequency-only	2	1	1069819	20	6	152	0
88	Group	frequency-only	2	1	1069819	20	6	126	0
89	Group	frequency-only	2	1	1069819	20	6	215	0
90	Group	frequency-only	2	1	1069819	20	6	213	0
91	Group	frequency-only	2	1	1069819	20	6	146	0
92	Group	frequency-only	2	1	1069819	20	6	126	0
93	Group	frequency-only	2	1	1069819	20	6	104	0
94	Group	frequency-only	2	1	1069819	20	6	127	0
95	Group	frequency-only	2	1	1069819	20	6	207	0
96	Group	frequency-only	2	1	1069819	20	6	78	0
97	Group	frequency-only	2	1	1069819	20	6	157	0
98	Group	frequency-only	2	1	1069819	20	6	140	0
99	Group	frequency-only	2	1	1069819	20	6	126	0
100	Group	frequency-only	2	1	1069819	20	6	102	0
1	Group	frequency-only	3	2	1070073	15	4	105	0
2	Group	frequency-only	3	2	1070073	16	2	105	0
3	Group	frequency-only	3	2	1070073	1	1	19	0
4	Group	frequency-only	3	2	1070073	10	4	139	0
5	Group	frequency-only	3	2	1070073	22	1	103	0
6	Group	frequency-only	3	2	1070073	1	1	76	0
7	Group	frequency-only	3	2	1070073	18	1	73	0
8	Group	frequency-only	3	2	1070073	22	1	99	0
9	Group	frequency-only	3	2	1070073	30	2	138	0
10	Group	frequency-only	3	2	1070073	29	1	35	0
11	Group	frequency-only	3	2	1070073	24	5	67	0
12	Group	frequency-only	3	2	1070073	17	3	125	0
13	Group	frequency-only	3	2	1070073	25	2	103	0
14	Group	frequency-only	3	2	1070073	6	2	84	0
15	Group	frequency-only	3	2	1070073	16	2	163	0
16	Group	frequency-only	3	2	1070073	21	2	108	0
17	Group	frequency-only	3	2	1070073	15	4	106	0
18	Group	frequency-only	3	2	1070073	10	4	47	0
19	Group	frequency-only	3	2	1070073	3	4	128	0
20	Group	frequency-only	3	2	1070073	16	2	127	0
21	Group	frequency-only	3	2	1070073	21	2	153	0
22	Group	frequency-only	3	2	1070073	16	2	27	0
23	Group	frequency-only	3	2	1070073	16	2	128	0
24	Group	frequency-only	3	2	1070073	30	2	29	0
25	Group	frequency-only	3	2	1070073	30	2	152	0
26	Group	frequency-only	3	2	1070073	16	2	29	0
27	Group	frequency-only	3	2	1070073	16	2	86	0
28	Group	frequency-only	3	2	1070073	20	2	107	0
29	Group	frequency-only	3	2	1070073	23	1	13	0
30	Group	frequency-only	3	2	1070073	11	3	85	0
31	Group	frequency-only	3	2	1070073	15	4	122	0
32	Group	frequency-only	3	2	1070073	19	6	100	0
33	Group	frequency-only	3	2	1070073	11	3	171	0
34	Group	frequency-only	3	2	1070073	10	4	187	0
35	Group	frequency-only	3	2	1070073	10	4	94	0
36	Group	frequency-only	3	2	1070073	21	2	68	0
37	Group	frequency-only	3	2	1070073	9	1	39	0
38	Group	frequency-only	3	2	1070073	18	1	117	0
39	Group	frequency-only	3	2	1070073	8	3	73	0
40	Group	frequency-only	3	2	1070073	11	3	67	0
41	Group	frequency-only	3	2	1070073	19	6	179	0
42	Group	frequency-only	3	2	1070073	13	1	72	0
43	Group	frequency-only	3	2	1070073	7	1	72	0
44	Group	frequency-only	3	2	1070073	2	3	137	0
45	Group	frequency-only	3	2	1070073	8	3	74	0
46	Group	frequency-only	3	2	1070073	3	4	191	0
47	Group	frequency-only	3	2	1070073	14	3	157	0
48	Group	frequency-only	3	2	1070073	9	1	2	0
49	Group	frequency-only	3	2	1070073	20	2	128	0
50	Group	frequency-only	3	2	1070073	10	4	180	0
51	Group	frequency-only	3	2	1070073	15	4	67	0
52	Group	frequency-only	3	2	1070073	5	1	28	0
53	Group	frequency-only	3	2	1070073	26	1	113	0
54	Group	frequency-only	3	2	1070073	27	2	97	0
55	Group	frequency-only	3	2	1070073	28	1	99	0
56	Group	frequency-only	3	2	1070073	29	1	6	0
57	Group	frequency-only	3	2	1070073	24	5	89	0
58	Group	frequency-only	3	2	1070073	23	1	36	0
59	Group	frequency-only	3	2	1070073	18	1	112	0
60	Group	frequency-only	3	2	1070073	27	2	145	0
61	Group	frequency-only	3	2	1070073	17	3	125	0
62	Group	frequency-only	3	2	1070073	22	1	48	0
63	Group	frequency-only	3	2	1070073	12	2	132	0
64	Group	frequency-only	3	2	1070073	5	1	102	0
65	Group	frequency-only	3	2	1070073	11	3	68	0
66	Group	frequency-only	3	2	1070073	16	2	35	0
67	Group	frequency-only	3	2	1070073	21	2	144	0
68	Group	frequency-only	3	2	1070073	26	1	113	0
69	Group	frequency-only	3	2	1070073	25	2	134	0
70	Group	frequency-only	3	2	1070073	1	1	124	0
71	Group	frequency-only	3	2	1070073	30	2	97	0
72	Group	frequency-only	3	2	1070073	6	2	50	0
73	Group	frequency-only	3	2	1070073	21	2	94	0
74	Group	frequency-only	3	2	1070073	2	3	50	0
75	Group	frequency-only	3	2	1070073	22	1	95	0
76	Group	frequency-only	3	2	1070073	16	2	74	0
77	Group	frequency-only	3	2	1070073	25	2	20	0
78	Group	frequency-only	3	2	1070073	4	5	116	0
79	Group	frequency-only	3	2	1070073	27	2	60	0
80	Group	frequency-only	3	2	1070073	1	1	31	0
81	Group	frequency-only	3	2	1070073	18	1	150	0
82	Group	frequency-only	3	2	1070073	6	2	162	0
83	Group	frequency-only	3	2	1070073	25	2	26	0
84	Group	frequency-only	3	2	1070073	22	1	16	0
85	Group	frequency-only	3	2	1070073	22	1	22	0
86	Group	frequency-only	3	2	1070073	3	4	102	0
87	Group	frequency-only	3	2	1070073	16	2	103	0
88	Group	frequency-only	3	2	1070073	14	3	170	0
89	Group	frequency-only	3	2	1070073	9	1	86	0
90	Group	frequency-only	3	2	1070073	21	2	93	0
91	Group	frequency-only	3	2	1070073	15	4	125	0
92	Group	frequency-only	3	2	1070073	6	2	36	0
93	Group	frequency-only	3	2	1070073	28	1	109	0
94	Group	frequency-only	3	2	1070073	27	2	41	0
95	Group	frequency-only	3	2	1070073	23	1	14	0
96	Group	frequency-only	3	2	1070073	16	2	88	0
97	Group	frequency-only	3	2	1070073	13	1	99	0
98	Group	frequency-only	3	2	1070073	3	4	136	0
99	Group	frequency-only	3	2	1070073	3	4	57	0
100	Group	frequency-only	3	2	1070073	5	1	16	0
1	Group	frequency-only	3	2	1072635	1	1	57	0
2	Group	frequency-only	3	2	1072635	8	3	90	0
3	Group	frequency-only	3	2	1072635	22	1	108	0
4	Group	frequency-only	3	2	1072635	29	1	34	0
5	Group	frequency-only	3	2	1072635	22	1	12	0
6	Group	frequency-only	3	2	1072635	30	2	109	0
7	Group	frequency-only	3	2	1072635	24	5	77	0
8	Group	frequency-only	3	2	1072635	18	1	131	0
9	Group	frequency-only	3	2	1072635	18	1	145	0
10	Group	frequency-only	3	2	1072635	18	1	85	0
11	Group	frequency-only	3	2	1072635	18	1	57	0
12	Group	frequency-only	3	2	1072635	12	2	36	0
13	Group	frequency-only	3	2	1072635	18	1	115	0
14	Group	frequency-only	3	2	1072635	6	2	105	0
15	Group	frequency-only	3	2	1072635	18	1	129	0
16	Group	frequency-only	3	2	1072635	16	2	154	0
17	Group	frequency-only	3	2	1072635	18	1	30	0
18	Group	frequency-only	3	2	1072635	16	2	112	0
19	Group	frequency-only	3	2	1072635	6	2	78	0
20	Group	frequency-only	3	2	1072635	16	2	67	0
21	Group	frequency-only	3	2	1072635	18	1	20	0
22	Group	frequency-only	3	2	1072635	25	2	48	0
23	Group	frequency-only	3	2	1072635	26	1	24	0
24	Group	frequency-only	3	2	1072635	6	2	20	0
25	Group	frequency-only	3	2	1072635	15	4	169	0
26	Group	frequency-only	3	2	1072635	16	2	133	0
27	Group	frequency-only	3	2	1072635	15	4	100	0
28	Group	frequency-only	3	2	1072635	18	1	149	0
29	Group	frequency-only	3	2	1072635	15	4	64	0
30	Group	frequency-only	3	2	1072635	6	2	21	0
31	Group	frequency-only	3	2	1072635	15	4	131	0
32	Group	frequency-only	3	2	1072635	10	4	83	0
33	Group	frequency-only	3	2	1072635	10	4	55	0
34	Group	frequency-only	3	2	1072635	15	4	164	0
35	Group	frequency-only	3	2	1072635	15	4	61	0
36	Group	frequency-only	3	2	1072635	15	4	101	0
37	Group	frequency-only	3	2	1072635	15	4	152	0
38	Group	frequency-only	3	2	1072635	15	4	76	0
39	Group	frequency-only	3	2	1072635	15	4	70	0
40	Group	frequency-only	3	2	1072635	15	4	96	0
41	Group	frequency-only	3	2	1072635	15	4	175	0
42	Group	frequency-only	3	2	1072635	15	4	148	0
43	Group	frequency-only	3	2	1072635	15	4	156	0
44	Group	frequency-only	3	2	1072635	15	4	93	0
45	Group	frequency-only	3	2	1072635	15	4	195	0
46	Group	frequency-only	3	2	1072635	15	4	110	0
47	Group	frequency-only	3	2	1072635	15	4	148	0
48	Group	frequency-only	3	2	1072635	15	4	86	0
49	Group	frequency-only	3	2	1072635	15	4	147	0
50	Group	frequency-only	3	2	1072635	15	4	70	0
51	Group	frequency-only	3	2	1072635	15	4	188	0
52	Group	frequency-only	3	2	1072635	15	4	122	0
53	Group	frequency-only	3	2	1072635	15	4	82	0
54	Group	frequency-only	3	2	1072635	15	4	96	0
55	Group	frequency-only	3	2	1072635	15	4	104	0
56	Group	frequency-only	3	2	1072635	15	4	77	0
57	Group	frequency-only	3	2	1072635	15	4	157	0
58	Group	frequency-only	3	2	1072635	15	4	177	0
59	Group	frequency-only	3	2	1072635	15	4	67	0
60	Group	frequency-only	3	2	1072635	15	4	112	0
61	Group	frequency-only	3	2	1072635	15	4	138	0
62	Group	frequency-only	3	2	1072635	15	4	116	0
63	Group	frequency-only	3	2	1072635	15	4	61	0
64	Group	frequency-only	3	2	1072635	15	4	130	0
65	Group	frequency-only	3	2	1072635	15	4	118	0
66	Group	frequency-only	3	2	1072635	15	4	55	0
67	Group	frequency-only	3	2	1072635	15	4	129	0
68	Group	frequency-only	3	2	1072635	15	4	93	0
69	Group	frequency-only	3	2	1072635	15	4	79	0
70	Group	frequency-only	3	2	1072635	15	4	113	0
71	Group	frequency-only	3	2	1072635	15	4	162	0
72	Group	frequency-only	3	2	1072635	15	4	167	0
73	Group	frequency-only	3	2	1072635	15	4	184	0
74	Group	frequency-only	3	2	1072635	15	4	116	0
75	Group	frequency-only	3	2	1072635	15	4	87	0
76	Group	frequency-only	3	2	1072635	15	4	189	0
77	Group	frequency-only	3	2	1072635	15	4	47	0
78	Group	frequency-only	3	2	1072635	15	4	50	0
79	Group	frequency-only	3	2	1072635	15	4	129	0
80	Group	frequency-only	3	2	1072635	15	4	174	0
81	Group	frequency-only	3	2	1072635	15	4	97	0
82	Group	frequency-only	3	2	1072635	15	4	111	0
83	Group	frequency-only	3	2	1072635	15	4	73	0
84	Group	frequency-only	3	2	1072635	15	4	126	0
85	Group	frequency-only	3	2	1072635	15	4	152	0
86	Group	frequency-only	3	2	1072635	15	4	165	0
87	Group	frequency-only	3	2	1072635	15	4	183	0
88	Group	frequency-only	3	2	1072635	15	4	193	0
89	Group	frequency-only	3	2	1072635	15	4	87	0
90	Group	frequency-only	3	2	1072635	15	4	166	0
91	Group	frequency-only	3	2	1072635	15	4	188	0
92	Group	frequency-only	3	2	1072635	15	4	168	0
93	Group	frequency-only	3	2	1072635	15	4	146	0
94	Group	frequency-only	3	2	1072635	15	4	76	0
95	Group	frequency-only	3	2	1072635	15	4	125	0
96	Group	frequency-only	3	2	1072635	15	4	102	0
97	Group	frequency-only	3	2	1072635	15	4	106	0
98	Group	frequency-only	3	2	1072635	15	4	75	0
99	Group	frequency-only	3	2	1072635	15	4	77	0
100	Group	frequency-only	3	2	1072635	15	4	51	0
1	Group	frequency-only	3	2	1073668	10	4	70	0
2	Group	frequency-only	3	2	1073668	10	4	166	0
3	Group	frequency-only	3	2	1073668	27	2	52	0
4	Group	frequency-only	3	2	1073668	27	2	41	0
5	Group	frequency-only	3	2	1073668	25	2	43	0
6	Group	frequency-only	3	2	1073668	3	4	66	0
7	Group	frequency-only	3	2	1073668	6	2	127	0
8	Group	frequency-only	3	2	1073668	14	3	40	0
9	Group	frequency-only	3	2	1073668	14	3	84	0
10	Group	frequency-only	3	2	1073668	9	1	72	0
11	Group	frequency-only	3	2	1073668	23	1	11	0
12	Group	frequency-only	3	2	1073668	15	4	115	0
13	Group	frequency-only	3	2	1073668	21	2	33	0
14	Group	frequency-only	3	2	1073668	1	1	92	0
15	Group	frequency-only	3	2	1073668	6	2	28	0
16	Group	frequency-only	3	2	1073668	22	1	88	0
17	Group	frequency-only	3	2	1073668	14	3	147	0
18	Group	frequency-only	3	2	1073668	2	3	178	0
19	Group	frequency-only	3	2	1073668	6	2	94	0
20	Group	frequency-only	3	2	1073668	30	2	84	0
21	Group	frequency-only	3	2	1073668	28	1	14	0
22	Group	frequency-only	3	2	1073668	20	2	57	0
23	Group	frequency-only	3	2	1073668	7	1	74	0
24	Group	frequency-only	3	2	1073668	14	3	53	0
25	Group	frequency-only	3	2	1073668	17	3	129	0
26	Group	frequency-only	3	2	1073668	19	6	215	0
27	Group	frequency-only	3	2	1073668	18	1	97	0
28	Group	frequency-only	3	2	1073668	28	1	67	0
29	Group	frequency-only	3	2	1073668	20	2	118	0
30	Group	frequency-only	3	2	1073668	2	3	157	0
31	Group	frequency-only	3	2	1073668	18	1	5	0
32	Group	frequency-only	3	2	1073668	22	1	6	0
33	Group	frequency-only	3	2	1073668	22	1	127	0
34	Group	frequency-only	3	2	1073668	22	1	110	0
35	Group	frequency-only	3	2	1073668	22	1	84	0
36	Group	frequency-only	3	2	1073668	22	1	79	0
37	Group	frequency-only	3	2	1073668	22	1	129	0
38	Group	frequency-only	3	2	1073668	6	2	98	0
39	Group	frequency-only	3	2	1073668	10	4	92	0
40	Group	frequency-only	3	2	1073668	14	3	107	0
41	Group	frequency-only	3	2	1073668	21	2	105	0
42	Group	frequency-only	3	2	1073668	20	2	24	0
43	Group	frequency-only	3	2	1073668	21	2	81	0
44	Group	frequency-only	3	2	1073668	23	1	63	0
45	Group	frequency-only	3	2	1073668	25	2	34	0
46	Group	frequency-only	3	2	1073668	29	1	65	0
47	Group	frequency-only	3	2	1073668	30	2	25	0
48	Group	frequency-only	3	2	1073668	14	3	117	0
49	Group	frequency-only	3	2	1073668	22	1	130	0
50	Group	frequency-only	3	2	1073668	24	5	192	0
51	Group	frequency-only	3	2	1073668	17	3	39	0
52	Group	frequency-only	3	2	1073668	1	1	94	0
53	Group	frequency-only	3	2	1073668	9	1	132	0
54	Group	frequency-only	3	2	1073668	25	2	86	0
55	Group	frequency-only	3	2	1073668	17	3	131	0
56	Group	frequency-only	3	2	1073668	30	2	104	0
57	Group	frequency-only	3	2	1073668	22	1	82	0
58	Group	frequency-only	3	2	1073668	15	4	54	0
59	Group	frequency-only	3	2	1073668	15	4	157	0
60	Group	frequency-only	3	2	1073668	15	4	87	0
61	Group	frequency-only	3	2	1073668	11	3	166	0
62	Group	frequency-only	3	2	1073668	14	3	110	0
63	Group	frequency-only	3	2	1073668	23	1	73	0
64	Group	frequency-only	3	2	1073668	24	5	104	0
65	Group	frequency-only	3	2	1073668	2	3	71	0
66	Group	frequency-only	3	2	1073668	21	2	146	0
67	Group	frequency-only	3	2	1073668	25	2	79	0
68	Group	frequency-only	3	2	1073668	30	2	154	0
69	Group	frequency-only	3	2	1073668	28	1	54	0
70	Group	frequency-only	3	2	1073668	22	1	108	0
71	Group	frequency-only	3	2	1073668	27	2	51	0
72	Group	frequency-only	3	2	1073668	28	1	109	0
73	Group	frequency-only	3	2	1073668	26	1	47	0
74	Group	frequency-only	3	2	1073668	10	4	174	0
75	Group	frequency-only	3	2	1073668	23	1	125	0
76	Group	frequency-only	3	2	1073668	24	5	145	0
77	Group	frequency-only	3	2	1073668	28	1	91	0
78	Group	frequency-only	3	2	1073668	24	5	142	0
79	Group	frequency-only	3	2	1073668	22	1	79	0
80	Group	frequency-only	3	2	1073668	28	1	73	0
81	Group	frequency-only	3	2	1073668	27	2	151	0
82	Group	frequency-only	3	2	1073668	16	2	39	0
83	Group	frequency-only	3	2	1073668	27	2	88	0
84	Group	frequency-only	3	2	1073668	28	1	74	0
85	Group	frequency-only	3	2	1073668	30	2	119	0
86	Group	frequency-only	3	2	1073668	26	1	70	0
87	Group	frequency-only	3	2	1073668	27	2	77	0
88	Group	frequency-only	3	2	1073668	16	2	141	0
89	Group	frequency-only	3	2	1073668	23	1	90	0
90	Group	frequency-only	3	2	1073668	15	4	165	0
91	Group	frequency-only	3	2	1073668	20	2	76	0
92	Group	frequency-only	3	2	1073668	25	2	82	0
93	Group	frequency-only	3	2	1073668	2	3	165	0
94	Group	frequency-only	3	2	1073668	21	2	31	0
95	Group	frequency-only	3	2	1073668	17	3	72	0
96	Group	frequency-only	3	2	1073668	6	2	47	0
97	Group	frequency-only	3	2	1073668	19	6	211	0
98	Group	frequency-only	3	2	1073668	24	5	202	0
99	Group	frequency-only	3	2	1073668	21	2	112	0
100	Group	frequency-only	3	2	1073668	20	2	83	0
1	Group	frequency-only	3	2	1070152	17	3	90	0
2	Group	frequency-only	3	2	1070152	22	1	147	0
3	Group	frequency-only	3	2	1070152	20	2	138	0
4	Group	frequency-only	3	2	1070152	25	2	53	0
5	Group	frequency-only	3	2	1070152	15	4	143	0
6	Group	frequency-only	3	2	1070152	10	4	158	0
7	Group	frequency-only	3	2	1070152	10	4	174	0
8	Group	frequency-only	3	2	1070152	6	2	16	0
9	Group	frequency-only	3	2	1070152	10	4	103	0
10	Group	frequency-only	3	2	1070152	22	1	103	0
11	Group	frequency-only	3	2	1070152	8	3	136	0
12	Group	frequency-only	3	2	1070152	15	4	110	0
13	Group	frequency-only	3	2	1070152	30	2	98	0
14	Group	frequency-only	3	2	1070152	10	4	149	0
15	Group	frequency-only	3	2	1070152	18	1	65	0
16	Group	frequency-only	3	2	1070152	13	1	18	0
17	Group	frequency-only	3	2	1070152	15	4	135	0
18	Group	frequency-only	3	2	1070152	10	4	117	0
19	Group	frequency-only	3	2	1070152	10	4	133	0
20	Group	frequency-only	3	2	1070152	10	4	68	0
21	Group	frequency-only	3	2	1070152	10	4	130	0
22	Group	frequency-only	3	2	1070152	22	1	30	0
23	Group	frequency-only	3	2	1070152	10	4	162	0
24	Group	frequency-only	3	2	1070152	10	4	195	0
25	Group	frequency-only	3	2	1070152	10	4	189	0
26	Group	frequency-only	3	2	1070152	10	4	155	0
27	Group	frequency-only	3	2	1070152	10	4	146	0
28	Group	frequency-only	3	2	1070152	10	4	187	0
29	Group	frequency-only	3	2	1070152	10	4	76	0
30	Group	frequency-only	3	2	1070152	10	4	98	0
31	Group	frequency-only	3	2	1070152	10	4	182	0
32	Group	frequency-only	3	2	1070152	10	4	184	0
33	Group	frequency-only	3	2	1070152	10	4	158	0
34	Group	frequency-only	3	2	1070152	10	4	125	0
35	Group	frequency-only	3	2	1070152	10	4	86	0
36	Group	frequency-only	3	2	1070152	10	4	145	0
37	Group	frequency-only	3	2	1070152	10	4	187	0
38	Group	frequency-only	3	2	1070152	20	2	88	0
39	Group	frequency-only	3	2	1070152	10	4	58	0
40	Group	frequency-only	3	2	1070152	10	4	73	0
41	Group	frequency-only	3	2	1070152	10	4	63	0
42	Group	frequency-only	3	2	1070152	10	4	176	0
43	Group	frequency-only	3	2	1070152	10	4	131	0
44	Group	frequency-only	3	2	1070152	10	4	195	0
45	Group	frequency-only	3	2	1070152	10	4	161	0
46	Group	frequency-only	3	2	1070152	10	4	48	0
47	Group	frequency-only	3	2	1070152	10	4	178	0
48	Group	frequency-only	3	2	1070152	15	4	143	0
49	Group	frequency-only	3	2	1070152	15	4	87	0
50	Group	frequency-only	3	2	1070152	10	4	126	0
51	Group	frequency-only	3	2	1070152	10	4	162	0
52	Group	frequency-only	3	2	1070152	15	4	192	0
53	Group	frequency-only	3	2	1070152	10	4	109	0
54	Group	frequency-only	3	2	1070152	15	4	132	0
55	Group	frequency-only	3	2	1070152	10	4	92	0
56	Group	frequency-only	3	2	1070152	15	4	191	0
57	Group	frequency-only	3	2	1070152	15	4	109	0
58	Group	frequency-only	3	2	1070152	15	4	135	0
59	Group	frequency-only	3	2	1070152	15	4	65	0
60	Group	frequency-only	3	2	1070152	15	4	181	0
61	Group	frequency-only	3	2	1070152	15	4	53	0
62	Group	frequency-only	3	2	1070152	15	4	129	0
63	Group	frequency-only	3	2	1070152	15	4	143	0
64	Group	frequency-only	3	2	1070152	15	4	51	0
65	Group	frequency-only	3	2	1070152	15	4	162	0
66	Group	frequency-only	3	2	1070152	15	4	112	0
67	Group	frequency-only	3	2	1070152	15	4	177	0
68	Group	frequency-only	3	2	1070152	15	4	141	0
69	Group	frequency-only	3	2	1070152	15	4	108	0
70	Group	frequency-only	3	2	1070152	10	4	190	0
71	Group	frequency-only	3	2	1070152	10	4	91	0
72	Group	frequency-only	3	2	1070152	15	4	163	0
73	Group	frequency-only	3	2	1070152	15	4	72	0
74	Group	frequency-only	3	2	1070152	15	4	166	0
75	Group	frequency-only	3	2	1070152	15	4	169	0
76	Group	frequency-only	3	2	1070152	15	4	92	0
77	Group	frequency-only	3	2	1070152	15	4	143	0
78	Group	frequency-only	3	2	1070152	15	4	85	0
79	Group	frequency-only	3	2	1070152	15	4	150	0
80	Group	frequency-only	3	2	1070152	15	4	61	0
81	Group	frequency-only	3	2	1070152	15	4	133	0
82	Group	frequency-only	3	2	1070152	15	4	79	0
83	Group	frequency-only	3	2	1070152	10	4	170	0
84	Group	frequency-only	3	2	1070152	15	4	181	0
85	Group	frequency-only	3	2	1070152	15	4	108	0
86	Group	frequency-only	3	2	1070152	15	4	153	0
87	Group	frequency-only	3	2	1070152	10	4	122	0
88	Group	frequency-only	3	2	1070152	15	4	67	0
89	Group	frequency-only	3	2	1070152	15	4	190	0
90	Group	frequency-only	3	2	1070152	15	4	59	0
91	Group	frequency-only	3	2	1070152	15	4	97	0
92	Group	frequency-only	3	2	1070152	15	4	113	0
93	Group	frequency-only	3	2	1070152	15	4	127	0
94	Group	frequency-only	3	2	1070152	15	4	80	0
95	Group	frequency-only	3	2	1070152	10	4	118	0
96	Group	frequency-only	3	2	1070152	10	4	56	0
97	Group	frequency-only	3	2	1070152	10	4	164	0
98	Group	frequency-only	3	2	1070152	15	4	170	0
99	Group	frequency-only	3	2	1070152	15	4	189	0
100	Group	frequency-only	3	2	1070152	15	4	148	0
1	Group	frequency-only	3	2	1070160	25	2	125	0
2	Group	frequency-only	3	2	1070160	25	2	59	0
3	Group	frequency-only	3	2	1070160	26	1	20	0
4	Group	frequency-only	3	2	1070160	26	1	55	0
5	Group	frequency-only	3	2	1070160	27	2	121	0
6	Group	frequency-only	3	2	1070160	27	2	79	0
7	Group	frequency-only	3	2	1070160	27	2	126	0
8	Group	frequency-only	3	2	1070160	27	2	48	0
9	Group	frequency-only	3	2	1070160	27	2	146	0
10	Group	frequency-only	3	2	1070160	27	2	103	0
11	Group	frequency-only	3	2	1070160	27	2	125	0
12	Group	frequency-only	3	2	1070160	28	1	53	0
13	Group	frequency-only	3	2	1070160	28	1	105	0
14	Group	frequency-only	3	2	1070160	28	1	48	0
15	Group	frequency-only	3	2	1070160	27	2	27	0
16	Group	frequency-only	3	2	1070160	27	2	50	0
17	Group	frequency-only	3	2	1070160	27	2	130	0
18	Group	frequency-only	3	2	1070160	27	2	76	0
19	Group	frequency-only	3	2	1070160	27	2	74	0
20	Group	frequency-only	3	2	1070160	27	2	32	0
21	Group	frequency-only	3	2	1070160	10	4	109	0
22	Group	frequency-only	3	2	1070160	10	4	47	0
23	Group	frequency-only	3	2	1070160	10	4	174	0
24	Group	frequency-only	3	2	1070160	10	4	71	0
25	Group	frequency-only	3	2	1070160	10	4	169	0
26	Group	frequency-only	3	2	1070160	10	4	91	0
27	Group	frequency-only	3	2	1070160	10	4	149	0
28	Group	frequency-only	3	2	1070160	10	4	175	0
29	Group	frequency-only	3	2	1070160	10	4	62	0
30	Group	frequency-only	3	2	1070160	10	4	81	0
31	Group	frequency-only	3	2	1070160	10	4	178	0
32	Group	frequency-only	3	2	1070160	10	4	95	0
33	Group	frequency-only	3	2	1070160	10	4	75	0
34	Group	frequency-only	3	2	1070160	10	4	105	0
35	Group	frequency-only	3	2	1070160	10	4	94	0
36	Group	frequency-only	3	2	1070160	10	4	153	0
37	Group	frequency-only	3	2	1070160	10	4	84	0
38	Group	frequency-only	3	2	1070160	10	4	78	0
39	Group	frequency-only	3	2	1070160	10	4	188	0
40	Group	frequency-only	3	2	1070160	10	4	65	0
41	Group	frequency-only	3	2	1070160	10	4	61	0
42	Group	frequency-only	3	2	1070160	10	4	74	0
43	Group	frequency-only	3	2	1070160	10	4	57	0
44	Group	frequency-only	3	2	1070160	10	4	54	0
45	Group	frequency-only	3	2	1070160	10	4	194	0
46	Group	frequency-only	3	2	1070160	15	4	46	0
47	Group	frequency-only	3	2	1070160	15	4	67	0
48	Group	frequency-only	3	2	1070160	15	4	145	0
49	Group	frequency-only	3	2	1070160	15	4	126	0
50	Group	frequency-only	3	2	1070160	15	4	53	0
51	Group	frequency-only	3	2	1070160	15	4	177	0
52	Group	frequency-only	3	2	1070160	10	4	90	0
53	Group	frequency-only	3	2	1070160	15	4	167	0
54	Group	frequency-only	3	2	1070160	10	4	140	0
55	Group	frequency-only	3	2	1070160	15	4	77	0
56	Group	frequency-only	3	2	1070160	15	4	193	0
57	Group	frequency-only	3	2	1070160	10	4	168	0
58	Group	frequency-only	3	2	1070160	10	4	177	0
59	Group	frequency-only	3	2	1070160	10	4	178	0
60	Group	frequency-only	3	2	1070160	26	1	38	0
61	Group	frequency-only	3	2	1070160	15	4	61	0
62	Group	frequency-only	3	2	1070160	15	4	175	0
63	Group	frequency-only	3	2	1070160	10	4	133	0
64	Group	frequency-only	3	2	1070160	15	4	165	0
65	Group	frequency-only	3	2	1070160	15	4	84	0
66	Group	frequency-only	3	2	1070160	15	4	67	0
67	Group	frequency-only	3	2	1070160	15	4	63	0
68	Group	frequency-only	3	2	1070160	15	4	176	0
69	Group	frequency-only	3	2	1070160	10	4	195	0
70	Group	frequency-only	3	2	1070160	15	4	119	0
71	Group	frequency-only	3	2	1070160	10	4	186	0
72	Group	frequency-only	3	2	1070160	15	4	124	0
73	Group	frequency-only	3	2	1070160	10	4	181	0
74	Group	frequency-only	3	2	1070160	15	4	112	0
75	Group	frequency-only	3	2	1070160	10	4	88	0
76	Group	frequency-only	3	2	1070160	15	4	89	0
77	Group	frequency-only	3	2	1070160	10	4	126	0
78	Group	frequency-only	3	2	1070160	15	4	120	0
79	Group	frequency-only	3	2	1070160	10	4	122	0
80	Group	frequency-only	3	2	1070160	15	4	194	0
81	Group	frequency-only	3	2	1070160	10	4	182	0
82	Group	frequency-only	3	2	1070160	15	4	64	0
83	Group	frequency-only	3	2	1070160	15	4	135	0
84	Group	frequency-only	3	2	1070160	10	4	72	0
85	Group	frequency-only	3	2	1070160	10	4	109	0
86	Group	frequency-only	3	2	1070160	15	4	157	0
87	Group	frequency-only	3	2	1070160	10	4	171	0
88	Group	frequency-only	3	2	1070160	15	4	94	0
89	Group	frequency-only	3	2	1070160	15	4	133	0
90	Group	frequency-only	3	2	1070160	10	4	120	0
91	Group	frequency-only	3	2	1070160	15	4	177	0
92	Group	frequency-only	3	2	1070160	10	4	94	0
93	Group	frequency-only	3	2	1070160	10	4	68	0
94	Group	frequency-only	3	2	1070160	10	4	72	0
95	Group	frequency-only	3	2	1070160	10	4	187	0
96	Group	frequency-only	3	2	1070160	15	4	108	0
97	Group	frequency-only	3	2	1070160	10	4	47	0
98	Group	frequency-only	3	2	1070160	10	4	61	0
99	Group	frequency-only	3	2	1070160	10	4	62	0
100	Group	frequency-only	3	2	1070160	10	4	51	0
1	Group	frequency-only	4	2	1073329	25	2	17	0
2	Group	frequency-only	4	2	1073329	11	3	82	0
3	Group	frequency-only	4	2	1073329	1	1	8	0
4	Group	frequency-only	4	2	1073329	11	3	178	0
5	Group	frequency-only	4	2	1073329	16	2	17	0
6	Group	frequency-only	4	2	1073329	11	3	106	0
7	Group	frequency-only	4	2	1073329	6	2	33	0
8	Group	frequency-only	4	2	1073329	11	3	46	0
9	Group	frequency-only	4	2	1073329	26	1	27	0
10	Group	frequency-only	4	2	1073329	11	3	135	0
11	Group	frequency-only	4	2	1073329	15	4	185	0
12	Group	frequency-only	4	2	1073329	15	4	134	0
13	Group	frequency-only	4	2	1073329	11	3	151	0
14	Group	frequency-only	4	2	1073329	15	4	145	0
15	Group	frequency-only	4	2	1073329	12	2	54	0
16	Group	frequency-only	4	2	1073329	23	1	42	0
17	Group	frequency-only	4	2	1073329	7	1	30	0
18	Group	frequency-only	4	2	1073329	11	3	140	0
19	Group	frequency-only	4	2	1073329	15	4	140	0
20	Group	frequency-only	4	2	1073329	11	3	153	0
21	Group	frequency-only	4	2	1073329	4	5	81	0
22	Group	frequency-only	4	2	1073329	30	2	100	0
23	Group	frequency-only	4	2	1073329	18	1	87	0
24	Group	frequency-only	4	2	1073329	1	1	113	0
25	Group	frequency-only	4	2	1073329	1	1	38	0
26	Group	frequency-only	4	2	1073329	15	4	167	0
27	Group	frequency-only	4	2	1073329	11	3	70	0
28	Group	frequency-only	4	2	1073329	1	1	29	0
29	Group	frequency-only	4	2	1073329	13	1	111	0
30	Group	frequency-only	4	2	1073329	15	4	147	0
31	Group	frequency-only	4	2	1073329	14	3	152	0
32	Group	frequency-only	4	2	1073329	11	3	113	0
33	Group	frequency-only	4	2	1073329	25	2	77	0
34	Group	frequency-only	4	2	1073329	14	3	65	0
35	Group	frequency-only	4	2	1073329	11	3	65	0
36	Group	frequency-only	4	2	1073329	7	1	122	0
37	Group	frequency-only	4	2	1073329	4	5	189	0
38	Group	frequency-only	4	2	1073329	4	5	192	0
39	Group	frequency-only	4	2	1073329	15	4	95	0
40	Group	frequency-only	4	2	1073329	6	2	56	0
41	Group	frequency-only	4	2	1073329	22	1	148	0
42	Group	frequency-only	4	2	1073329	22	1	20	0
43	Group	frequency-only	4	2	1073329	4	5	74	0
44	Group	frequency-only	4	2	1073329	29	1	129	0
45	Group	frequency-only	4	2	1073329	26	1	32	0
46	Group	frequency-only	4	2	1073329	14	3	107	0
47	Group	frequency-only	4	2	1073329	11	3	170	0
48	Group	frequency-only	4	2	1073329	7	1	77	0
49	Group	frequency-only	4	2	1073329	24	5	198	0
50	Group	frequency-only	4	2	1073329	24	5	159	0
51	Group	frequency-only	4	2	1073329	24	5	201	0
52	Group	frequency-only	4	2	1073329	24	5	155	0
53	Group	frequency-only	4	2	1073329	2	3	121	0
54	Group	frequency-only	4	2	1073329	13	1	7	0
55	Group	frequency-only	4	2	1073329	24	5	138	0
56	Group	frequency-only	4	2	1073329	11	3	125	0
57	Group	frequency-only	4	2	1073329	24	5	123	0
58	Group	frequency-only	4	2	1073329	19	6	91	0
59	Group	frequency-only	4	2	1073329	24	5	128	0
60	Group	frequency-only	4	2	1073329	3	4	180	0
61	Group	frequency-only	4	2	1073329	3	4	78	0
62	Group	frequency-only	4	2	1073329	24	5	193	0
63	Group	frequency-only	4	2	1073329	24	5	188	0
64	Group	frequency-only	4	2	1073329	24	5	131	0
65	Group	frequency-only	4	2	1073329	8	3	33	0
66	Group	frequency-only	4	2	1073329	26	1	102	0
67	Group	frequency-only	4	2	1073329	12	2	21	0
68	Group	frequency-only	4	2	1073329	24	5	171	0
69	Group	frequency-only	4	2	1073329	19	6	135	0
70	Group	frequency-only	4	2	1073329	24	5	171	0
71	Group	frequency-only	4	2	1073329	27	2	44	0
72	Group	frequency-only	4	2	1073329	6	2	143	0
73	Group	frequency-only	4	2	1073329	15	4	52	0
74	Group	frequency-only	4	2	1073329	11	3	43	0
75	Group	frequency-only	4	2	1073329	30	2	140	0
76	Group	frequency-only	4	2	1073329	26	1	43	0
77	Group	frequency-only	4	2	1073329	24	5	73	0
78	Group	frequency-only	4	2	1073329	15	4	180	0
79	Group	frequency-only	4	2	1073329	20	2	134	0
80	Group	frequency-only	4	2	1073329	10	4	166	0
81	Group	frequency-only	4	2	1073329	11	3	44	0
82	Group	frequency-only	4	2	1073329	24	5	102	0
83	Group	frequency-only	4	2	1073329	6	2	79	0
84	Group	frequency-only	4	2	1073329	12	2	33	0
85	Group	frequency-only	4	2	1073329	7	1	83	0
86	Group	frequency-only	4	2	1073329	14	3	56	0
87	Group	frequency-only	4	2	1073329	22	1	26	0
88	Group	frequency-only	4	2	1073329	15	4	80	0
89	Group	frequency-only	4	2	1073329	11	3	47	0
90	Group	frequency-only	4	2	1073329	27	2	161	0
91	Group	frequency-only	4	2	1073329	28	1	107	0
92	Group	frequency-only	4	2	1073329	26	1	89	0
93	Group	frequency-only	4	2	1073329	21	2	161	0
94	Group	frequency-only	4	2	1073329	27	2	68	0
95	Group	frequency-only	4	2	1073329	21	2	128	0
96	Group	frequency-only	4	2	1073329	24	5	191	0
97	Group	frequency-only	4	2	1073329	5	1	35	0
98	Group	frequency-only	4	2	1073329	7	1	20	0
99	Group	frequency-only	4	2	1073329	11	3	102	0
100	Group	frequency-only	4	2	1073329	25	2	125	0
1	Group	frequency-only	4	2	1071987	23	1	145	0
2	Group	frequency-only	4	2	1071987	16	2	44	0
3	Group	frequency-only	4	2	1071987	25	2	44	0
4	Group	frequency-only	4	2	1071987	6	2	119	0
5	Group	frequency-only	4	2	1071987	26	1	13	0
6	Group	frequency-only	4	2	1071987	30	2	157	0
7	Group	frequency-only	4	2	1071987	1	1	51	0
8	Group	frequency-only	4	2	1071987	18	1	136	0
9	Group	frequency-only	4	2	1071987	25	2	98	0
10	Group	frequency-only	4	2	1071987	30	2	163	0
11	Group	frequency-only	4	2	1071987	13	1	63	0
12	Group	frequency-only	4	2	1071987	30	2	25	0
13	Group	frequency-only	4	2	1071987	13	1	12	0
14	Group	frequency-only	4	2	1071987	6	2	126	0
15	Group	frequency-only	4	2	1071987	4	5	181	0
16	Group	frequency-only	4	2	1071987	4	5	180	0
17	Group	frequency-only	4	2	1071987	4	5	163	0
18	Group	frequency-only	4	2	1071987	4	5	103	0
19	Group	frequency-only	4	2	1071987	3	4	118	0
20	Group	frequency-only	4	2	1071987	4	5	95	0
21	Group	frequency-only	4	2	1071987	4	5	169	0
22	Group	frequency-only	4	2	1071987	4	5	168	0
23	Group	frequency-only	4	2	1071987	4	5	187	0
24	Group	frequency-only	4	2	1071987	4	5	146	0
25	Group	frequency-only	4	2	1071987	4	5	166	0
26	Group	frequency-only	4	2	1071987	4	5	88	0
27	Group	frequency-only	4	2	1071987	4	5	184	0
28	Group	frequency-only	4	2	1071987	4	5	133	0
29	Group	frequency-only	4	2	1071987	4	5	135	0
30	Group	frequency-only	4	2	1071987	14	3	108	0
31	Group	frequency-only	4	2	1071987	4	5	65	0
32	Group	frequency-only	4	2	1071987	4	5	173	0
33	Group	frequency-only	4	2	1071987	4	5	163	0
34	Group	frequency-only	4	2	1071987	4	5	81	0
35	Group	frequency-only	4	2	1071987	4	5	68	0
36	Group	frequency-only	4	2	1071987	8	3	81	0
37	Group	frequency-only	4	2	1071987	4	5	97	0
38	Group	frequency-only	4	2	1071987	4	5	176	0
39	Group	frequency-only	4	2	1071987	4	5	195	0
40	Group	frequency-only	4	2	1071987	4	5	136	0
41	Group	frequency-only	4	2	1071987	4	5	102	0
42	Group	frequency-only	4	2	1071987	4	5	152	0
43	Group	frequency-only	4	2	1071987	4	5	195	0
44	Group	frequency-only	4	2	1071987	4	5	83	0
45	Group	frequency-only	4	2	1071987	4	5	181	0
46	Group	frequency-only	4	2	1071987	4	5	175	0
47	Group	frequency-only	4	2	1071987	4	5	200	0
48	Group	frequency-only	4	2	1071987	4	5	131	0
49	Group	frequency-only	4	2	1071987	4	5	178	0
50	Group	frequency-only	4	2	1071987	4	5	195	0
51	Group	frequency-only	4	2	1071987	4	5	143	0
52	Group	frequency-only	4	2	1071987	4	5	188	0
53	Group	frequency-only	4	2	1071987	4	5	152	0
54	Group	frequency-only	4	2	1071987	4	5	161	0
55	Group	frequency-only	4	2	1071987	4	5	78	0
56	Group	frequency-only	4	2	1071987	4	5	120	0
57	Group	frequency-only	4	2	1071987	4	5	117	0
58	Group	frequency-only	4	2	1071987	4	5	153	0
59	Group	frequency-only	4	2	1071987	4	5	193	0
60	Group	frequency-only	4	2	1071987	4	5	153	0
61	Group	frequency-only	4	2	1071987	4	5	193	0
62	Group	frequency-only	4	2	1071987	4	5	144	0
63	Group	frequency-only	4	2	1071987	4	5	61	0
64	Group	frequency-only	4	2	1071987	4	5	151	0
65	Group	frequency-only	4	2	1071987	4	5	165	0
66	Group	frequency-only	4	2	1071987	4	5	88	0
67	Group	frequency-only	4	2	1071987	4	5	210	0
68	Group	frequency-only	4	2	1071987	4	5	61	0
69	Group	frequency-only	4	2	1071987	4	5	183	0
70	Group	frequency-only	4	2	1071987	4	5	116	0
71	Group	frequency-only	4	2	1071987	4	5	112	0
72	Group	frequency-only	4	2	1071987	4	5	76	0
73	Group	frequency-only	4	2	1071987	4	5	101	0
74	Group	frequency-only	4	2	1071987	4	5	94	0
75	Group	frequency-only	4	2	1071987	4	5	148	0
76	Group	frequency-only	4	2	1071987	4	5	135	0
77	Group	frequency-only	4	2	1071987	4	5	169	0
78	Group	frequency-only	4	2	1071987	4	5	108	0
79	Group	frequency-only	4	2	1071987	4	5	141	0
80	Group	frequency-only	4	2	1071987	4	5	87	0
81	Group	frequency-only	4	2	1071987	4	5	92	0
82	Group	frequency-only	4	2	1071987	4	5	76	0
83	Group	frequency-only	4	2	1071987	4	5	169	0
84	Group	frequency-only	4	2	1071987	4	5	66	0
85	Group	frequency-only	4	2	1071987	4	5	110	0
86	Group	frequency-only	4	2	1071987	4	5	203	0
87	Group	frequency-only	4	2	1071987	4	5	68	0
88	Group	frequency-only	4	2	1071987	12	2	140	0
89	Group	frequency-only	4	2	1071987	12	2	98	0
90	Group	frequency-only	4	2	1071987	12	2	48	0
91	Group	frequency-only	4	2	1071987	4	5	113	0
92	Group	frequency-only	4	2	1071987	4	5	109	0
93	Group	frequency-only	4	2	1071987	4	5	73	0
94	Group	frequency-only	4	2	1071987	4	5	123	0
95	Group	frequency-only	4	2	1071987	4	5	93	0
96	Group	frequency-only	4	2	1071987	4	5	158	0
97	Group	frequency-only	4	2	1071987	4	5	108	0
98	Group	frequency-only	4	2	1071987	4	5	110	0
99	Group	frequency-only	4	2	1071987	4	5	115	0
100	Group	frequency-only	4	2	1071987	4	5	186	0
1	Group	frequency-only	4	2	1070645	25	2	36	0
2	Group	frequency-only	4	2	1070645	25	2	117	0
3	Group	frequency-only	4	2	1070645	26	1	41	0
4	Group	frequency-only	4	2	1070645	26	1	89	0
5	Group	frequency-only	4	2	1070645	26	1	88	0
6	Group	frequency-only	4	2	1070645	20	2	62	0
7	Group	frequency-only	4	2	1070645	20	2	23	0
8	Group	frequency-only	4	2	1070645	13	1	102	0
9	Group	frequency-only	4	2	1070645	13	1	21	0
10	Group	frequency-only	4	2	1070645	15	4	50	0
11	Group	frequency-only	4	2	1070645	21	2	77	0
12	Group	frequency-only	4	2	1070645	27	2	67	0
13	Group	frequency-only	4	2	1070645	27	2	150	0
14	Group	frequency-only	4	2	1070645	21	2	25	0
15	Group	frequency-only	4	2	1070645	23	1	17	0
16	Group	frequency-only	4	2	1070645	28	1	78	0
17	Group	frequency-only	4	2	1070645	27	2	87	0
18	Group	frequency-only	4	2	1070645	27	2	95	0
19	Group	frequency-only	4	2	1070645	27	2	112	0
20	Group	frequency-only	4	2	1070645	27	2	17	0
21	Group	frequency-only	4	2	1070645	27	2	77	0
22	Group	frequency-only	4	2	1070645	27	2	79	0
23	Group	frequency-only	4	2	1070645	27	2	153	0
24	Group	frequency-only	4	2	1070645	27	2	93	0
25	Group	frequency-only	4	2	1070645	4	5	118	0
26	Group	frequency-only	4	2	1070645	4	5	158	0
27	Group	frequency-only	4	2	1070645	4	5	175	0
28	Group	frequency-only	4	2	1070645	4	5	114	0
29	Group	frequency-only	4	2	1070645	4	5	162	0
30	Group	frequency-only	4	2	1070645	4	5	132	0
31	Group	frequency-only	4	2	1070645	4	5	133	0
32	Group	frequency-only	4	2	1070645	4	5	73	0
33	Group	frequency-only	4	2	1070645	4	5	184	0
34	Group	frequency-only	4	2	1070645	4	5	132	0
35	Group	frequency-only	4	2	1070645	11	3	31	0
36	Group	frequency-only	4	2	1070645	5	1	43	0
37	Group	frequency-only	4	2	1070645	4	5	71	0
38	Group	frequency-only	4	2	1070645	3	4	83	0
39	Group	frequency-only	4	2	1070645	3	4	153	0
40	Group	frequency-only	4	2	1070645	3	4	186	0
41	Group	frequency-only	4	2	1070645	3	4	68	0
42	Group	frequency-only	4	2	1070645	3	4	100	0
43	Group	frequency-only	4	2	1070645	3	4	98	0
44	Group	frequency-only	4	2	1070645	4	5	80	0
45	Group	frequency-only	4	2	1070645	2	3	176	0
46	Group	frequency-only	4	2	1070645	2	3	170	0
47	Group	frequency-only	4	2	1070645	2	3	147	0
48	Group	frequency-only	4	2	1070645	2	3	31	0
49	Group	frequency-only	4	2	1070645	2	3	110	0
50	Group	frequency-only	4	2	1070645	15	4	186	0
51	Group	frequency-only	4	2	1070645	15	4	150	0
52	Group	frequency-only	4	2	1070645	15	4	169	0
53	Group	frequency-only	4	2	1070645	15	4	118	0
54	Group	frequency-only	4	2	1070645	15	4	130	0
55	Group	frequency-only	4	2	1070645	1	1	90	0
56	Group	frequency-only	4	2	1070645	15	4	153	0
57	Group	frequency-only	4	2	1070645	4	5	198	0
58	Group	frequency-only	4	2	1070645	15	4	135	0
59	Group	frequency-only	4	2	1070645	4	5	197	0
60	Group	frequency-only	4	2	1070645	4	5	97	0
61	Group	frequency-only	4	2	1070645	15	4	190	0
62	Group	frequency-only	4	2	1070645	15	4	62	0
63	Group	frequency-only	4	2	1070645	4	5	96	0
64	Group	frequency-only	4	2	1070645	15	4	76	0
65	Group	frequency-only	4	2	1070645	15	4	71	0
66	Group	frequency-only	4	2	1070645	15	4	143	0
67	Group	frequency-only	4	2	1070645	4	5	195	0
68	Group	frequency-only	4	2	1070645	15	4	66	0
69	Group	frequency-only	4	2	1070645	4	5	93	0
70	Group	frequency-only	4	2	1070645	24	5	130	0
71	Group	frequency-only	4	2	1070645	4	5	94	0
72	Group	frequency-only	4	2	1070645	4	5	197	0
73	Group	frequency-only	4	2	1070645	4	5	163	0
74	Group	frequency-only	4	2	1070645	4	5	209	0
75	Group	frequency-only	4	2	1070645	4	5	142	0
76	Group	frequency-only	4	2	1070645	4	5	146	0
77	Group	frequency-only	4	2	1070645	4	5	123	0
78	Group	frequency-only	4	2	1070645	4	5	177	0
79	Group	frequency-only	4	2	1070645	4	5	126	0
80	Group	frequency-only	4	2	1070645	4	5	85	0
81	Group	frequency-only	4	2	1070645	24	5	162	0
82	Group	frequency-only	4	2	1070645	24	5	114	0
83	Group	frequency-only	4	2	1070645	4	5	144	0
84	Group	frequency-only	4	2	1070645	4	5	96	0
85	Group	frequency-only	4	2	1070645	24	5	174	0
86	Group	frequency-only	4	2	1070645	24	5	96	0
87	Group	frequency-only	4	2	1070645	4	5	184	0
88	Group	frequency-only	4	2	1070645	4	5	73	0
89	Group	frequency-only	4	2	1070645	4	5	138	0
90	Group	frequency-only	4	2	1070645	4	5	190	0
91	Group	frequency-only	4	2	1070645	4	5	146	0
92	Group	frequency-only	4	2	1070645	4	5	120	0
93	Group	frequency-only	4	2	1070645	4	5	70	0
94	Group	frequency-only	4	2	1070645	4	5	72	0
95	Group	frequency-only	4	2	1070645	4	5	159	0
96	Group	frequency-only	4	2	1070645	4	5	132	0
97	Group	frequency-only	4	2	1070645	26	1	69	0
98	Group	frequency-only	4	2	1070645	27	2	85	0
99	Group	frequency-only	4	2	1070645	4	5	88	0
100	Group	frequency-only	4	2	1070645	4	5	67	0
1	Group	frequency-only	4	2	1072404	8	3	55	0
2	Group	frequency-only	4	2	1072404	27	2	68	0
3	Group	frequency-only	4	2	1072404	10	4	175	0
4	Group	frequency-only	4	2	1072404	23	1	8	0
5	Group	frequency-only	4	2	1072404	19	6	201	0
6	Group	frequency-only	4	2	1072404	26	1	9	0
7	Group	frequency-only	4	2	1072404	2	3	110	0
8	Group	frequency-only	4	2	1072404	30	2	34	0
9	Group	frequency-only	4	2	1072404	14	3	167	0
10	Group	frequency-only	4	2	1072404	15	4	104	0
11	Group	frequency-only	4	2	1072404	17	3	98	0
12	Group	frequency-only	4	2	1072404	20	2	106	0
13	Group	frequency-only	4	2	1072404	21	2	150	0
14	Group	frequency-only	4	2	1072404	19	6	145	0
15	Group	frequency-only	4	2	1072404	20	2	154	0
16	Group	frequency-only	4	2	1072404	17	3	146	0
17	Group	frequency-only	4	2	1072404	25	2	66	0
18	Group	frequency-only	4	2	1072404	26	1	57	0
19	Group	frequency-only	4	2	1072404	10	4	60	0
20	Group	frequency-only	4	2	1072404	9	1	112	0
21	Group	frequency-only	4	2	1072404	30	2	53	0
22	Group	frequency-only	4	2	1072404	10	4	170	0
23	Group	frequency-only	4	2	1072404	22	1	22	0
24	Group	frequency-only	4	2	1072404	21	2	41	0
25	Group	frequency-only	4	2	1072404	9	1	1	0
26	Group	frequency-only	4	2	1072404	9	1	117	0
27	Group	frequency-only	4	2	1072404	15	4	177	0
28	Group	frequency-only	4	2	1072404	4	5	144	0
29	Group	frequency-only	4	2	1072404	4	5	104	0
30	Group	frequency-only	4	2	1072404	4	5	175	0
31	Group	frequency-only	4	2	1072404	4	5	153	0
32	Group	frequency-only	4	2	1072404	4	5	104	0
33	Group	frequency-only	4	2	1072404	4	5	156	0
34	Group	frequency-only	4	2	1072404	4	5	207	0
35	Group	frequency-only	4	2	1072404	4	5	205	0
36	Group	frequency-only	4	2	1072404	4	5	197	0
37	Group	frequency-only	4	2	1072404	4	5	153	0
38	Group	frequency-only	4	2	1072404	4	5	115	0
39	Group	frequency-only	4	2	1072404	4	5	180	0
40	Group	frequency-only	4	2	1072404	15	4	156	0
41	Group	frequency-only	4	2	1072404	15	4	115	0
42	Group	frequency-only	4	2	1072404	15	4	154	0
43	Group	frequency-only	4	2	1072404	15	4	186	0
44	Group	frequency-only	4	2	1072404	15	4	176	0
45	Group	frequency-only	4	2	1072404	15	4	93	0
46	Group	frequency-only	4	2	1072404	4	5	74	0
47	Group	frequency-only	4	2	1072404	15	4	91	0
48	Group	frequency-only	4	2	1072404	11	3	107	0
49	Group	frequency-only	4	2	1072404	11	3	175	0
50	Group	frequency-only	4	2	1072404	11	3	122	0
51	Group	frequency-only	4	2	1072404	11	3	62	0
52	Group	frequency-only	4	2	1072404	15	4	90	0
53	Group	frequency-only	4	2	1072404	15	4	120	0
54	Group	frequency-only	4	2	1072404	15	4	69	0
55	Group	frequency-only	4	2	1072404	4	5	90	0
56	Group	frequency-only	4	2	1072404	4	5	109	0
57	Group	frequency-only	4	2	1072404	4	5	162	0
58	Group	frequency-only	4	2	1072404	4	5	124	0
59	Group	frequency-only	4	2	1072404	4	5	189	0
60	Group	frequency-only	4	2	1072404	4	5	142	0
61	Group	frequency-only	4	2	1072404	4	5	165	0
62	Group	frequency-only	4	2	1072404	4	5	153	0
63	Group	frequency-only	4	2	1072404	4	5	137	0
64	Group	frequency-only	4	2	1072404	4	5	166	0
65	Group	frequency-only	4	2	1072404	4	5	206	0
66	Group	frequency-only	4	2	1072404	4	5	74	0
67	Group	frequency-only	4	2	1072404	4	5	114	0
68	Group	frequency-only	4	2	1072404	4	5	192	0
69	Group	frequency-only	4	2	1072404	4	5	168	0
70	Group	frequency-only	4	2	1072404	4	5	141	0
71	Group	frequency-only	4	2	1072404	4	5	95	0
72	Group	frequency-only	4	2	1072404	4	5	121	0
73	Group	frequency-only	4	2	1072404	4	5	63	0
74	Group	frequency-only	4	2	1072404	4	5	173	0
75	Group	frequency-only	4	2	1072404	4	5	172	0
76	Group	frequency-only	4	2	1072404	4	5	132	0
77	Group	frequency-only	4	2	1072404	4	5	134	0
78	Group	frequency-only	4	2	1072404	4	5	177	0
79	Group	frequency-only	4	2	1072404	4	5	152	0
80	Group	frequency-only	4	2	1072404	4	5	206	0
81	Group	frequency-only	4	2	1072404	4	5	198	0
82	Group	frequency-only	4	2	1072404	4	5	164	0
83	Group	frequency-only	4	2	1072404	4	5	168	0
84	Group	frequency-only	4	2	1072404	4	5	131	0
85	Group	frequency-only	4	2	1072404	4	5	71	0
86	Group	frequency-only	4	2	1072404	4	5	139	0
87	Group	frequency-only	4	2	1072404	4	5	111	0
88	Group	frequency-only	4	2	1072404	4	5	123	0
89	Group	frequency-only	4	2	1072404	4	5	63	0
90	Group	frequency-only	4	2	1072404	4	5	79	0
91	Group	frequency-only	4	2	1072404	24	5	86	0
92	Group	frequency-only	4	2	1072404	24	5	117	0
93	Group	frequency-only	4	2	1072404	24	5	126	0
94	Group	frequency-only	4	2	1072404	24	5	61	0
95	Group	frequency-only	4	2	1072404	4	5	141	0
96	Group	frequency-only	4	2	1072404	4	5	160	0
97	Group	frequency-only	4	2	1072404	4	5	153	0
98	Group	frequency-only	4	2	1072404	4	5	142	0
99	Group	frequency-only	4	2	1072404	4	5	105	0
100	Group	frequency-only	4	2	1072404	4	5	106	0
1	Group	frequency-only	4	2	1070821	15	4	110	0
2	Group	frequency-only	4	2	1070821	16	2	127	0
3	Group	frequency-only	4	2	1070821	15	4	149	0
4	Group	frequency-only	4	2	1070821	16	2	113	0
5	Group	frequency-only	4	2	1070821	21	2	128	0
6	Group	frequency-only	4	2	1070821	15	4	168	0
7	Group	frequency-only	4	2	1070821	22	1	93	0
8	Group	frequency-only	4	2	1070821	15	4	180	0
9	Group	frequency-only	4	2	1070821	9	1	101	0
10	Group	frequency-only	4	2	1070821	15	4	143	0
11	Group	frequency-only	4	2	1070821	14	3	41	0
12	Group	frequency-only	4	2	1070821	15	4	153	0
13	Group	frequency-only	4	2	1070821	20	2	18	0
14	Group	frequency-only	4	2	1070821	15	4	124	0
15	Group	frequency-only	4	2	1070821	10	4	124	0
16	Group	frequency-only	4	2	1070821	15	4	184	0
17	Group	frequency-only	4	2	1070821	4	5	82	0
18	Group	frequency-only	4	2	1070821	15	4	52	0
19	Group	frequency-only	4	2	1070821	15	4	60	0
20	Group	frequency-only	4	2	1070821	15	4	195	0
21	Group	frequency-only	4	2	1070821	15	4	176	0
22	Group	frequency-only	4	2	1070821	27	2	52	0
23	Group	frequency-only	4	2	1070821	15	4	90	0
24	Group	frequency-only	4	2	1070821	15	4	113	0
25	Group	frequency-only	4	2	1070821	4	5	110	0
26	Group	frequency-only	4	2	1070821	15	4	66	0
27	Group	frequency-only	4	2	1070821	4	5	77	0
28	Group	frequency-only	4	2	1070821	15	4	77	0
29	Group	frequency-only	4	2	1070821	27	2	139	0
30	Group	frequency-only	4	2	1070821	15	4	179	0
31	Group	frequency-only	4	2	1070821	27	2	41	0
32	Group	frequency-only	4	2	1070821	15	4	174	0
33	Group	frequency-only	4	2	1070821	4	5	166	0
34	Group	frequency-only	4	2	1070821	4	5	140	0
35	Group	frequency-only	4	2	1070821	15	4	144	0
36	Group	frequency-only	4	2	1070821	4	5	76	0
37	Group	frequency-only	4	2	1070821	15	4	73	0
38	Group	frequency-only	4	2	1070821	4	5	130	0
39	Group	frequency-only	4	2	1070821	15	4	145	0
40	Group	frequency-only	4	2	1070821	15	4	171	0
41	Group	frequency-only	4	2	1070821	15	4	78	0
42	Group	frequency-only	4	2	1070821	15	4	64	0
43	Group	frequency-only	4	2	1070821	15	4	132	0
44	Group	frequency-only	4	2	1070821	15	4	131	0
45	Group	frequency-only	4	2	1070821	15	4	126	0
46	Group	frequency-only	4	2	1070821	15	4	80	0
47	Group	frequency-only	4	2	1070821	15	4	106	0
48	Group	frequency-only	4	2	1070821	15	4	164	0
49	Group	frequency-only	4	2	1070821	15	4	123	0
50	Group	frequency-only	4	2	1070821	15	4	110	0
51	Group	frequency-only	4	2	1070821	15	4	170	0
52	Group	frequency-only	4	2	1070821	15	4	166	0
53	Group	frequency-only	4	2	1070821	15	4	68	0
54	Group	frequency-only	4	2	1070821	15	4	106	0
55	Group	frequency-only	4	2	1070821	15	4	95	0
56	Group	frequency-only	4	2	1070821	15	4	102	0
57	Group	frequency-only	4	2	1070821	4	5	73	0
58	Group	frequency-only	4	2	1070821	15	4	112	0
59	Group	frequency-only	4	2	1070821	15	4	60	0
60	Group	frequency-only	4	2	1070821	15	4	80	0
61	Group	frequency-only	4	2	1070821	15	4	62	0
62	Group	frequency-only	4	2	1070821	15	4	126	0
63	Group	frequency-only	4	2	1070821	15	4	122	0
64	Group	frequency-only	4	2	1070821	15	4	167	0
65	Group	frequency-only	4	2	1070821	15	4	68	0
66	Group	frequency-only	4	2	1070821	24	5	152	0
67	Group	frequency-only	4	2	1070821	4	5	202	0
68	Group	frequency-only	4	2	1070821	24	5	95	0
69	Group	frequency-only	4	2	1070821	4	5	77	0
70	Group	frequency-only	4	2	1070821	15	4	93	0
71	Group	frequency-only	4	2	1070821	24	5	172	0
72	Group	frequency-only	4	2	1070821	24	5	174	0
73	Group	frequency-only	4	2	1070821	24	5	100	0
74	Group	frequency-only	4	2	1070821	24	5	101	0
75	Group	frequency-only	4	2	1070821	24	5	71	0
76	Group	frequency-only	4	2	1070821	15	4	164	0
77	Group	frequency-only	4	2	1070821	24	5	201	0
78	Group	frequency-only	4	2	1070821	4	5	149	0
79	Group	frequency-only	4	2	1070821	24	5	163	0
80	Group	frequency-only	4	2	1070821	4	5	205	0
81	Group	frequency-only	4	2	1070821	4	5	165	0
82	Group	frequency-only	4	2	1070821	24	5	173	0
83	Group	frequency-only	4	2	1070821	24	5	70	0
84	Group	frequency-only	4	2	1070821	4	5	130	0
85	Group	frequency-only	4	2	1070821	4	5	143	0
86	Group	frequency-only	4	2	1070821	4	5	122	0
87	Group	frequency-only	4	2	1070821	24	5	98	0
88	Group	frequency-only	4	2	1070821	24	5	197	0
89	Group	frequency-only	4	2	1070821	24	5	204	0
90	Group	frequency-only	4	2	1070821	24	5	70	0
91	Group	frequency-only	4	2	1070821	24	5	109	0
92	Group	frequency-only	4	2	1070821	4	5	165	0
93	Group	frequency-only	4	2	1070821	24	5	90	0
94	Group	frequency-only	4	2	1070821	24	5	152	0
95	Group	frequency-only	4	2	1070821	4	5	142	0
96	Group	frequency-only	4	2	1070821	24	5	62	0
97	Group	frequency-only	4	2	1070821	4	5	206	0
98	Group	frequency-only	4	2	1070821	24	5	97	0
99	Group	frequency-only	4	2	1070821	4	5	136	0
[truncated: 17,401 more rows]
